# Supplementary material for: mRNA changes in nucleus accumbens related to methamphetamine addiction in mice
Source: Sci Rep. 2016 Nov 21;6:36993. doi: 10.1038/srep36993 (PMC5116666; doi:10.1038/srep36993)
Supplement: Supplementary Dataset 1 [file srep36993-s2.xls]

## Sheet: DEG list
Supplementary Table S1 Differentially expressed genes in NAc of mice following METH exposure
Gene ID	Gene symbole	Gene discription	RPKM		Fold change	P-value	FDR
			saline	METH
69398	Cdhr4	cadherin-related family member 4	0.001	0.513453	513.453	4.81776e-07	4.68499e-06
76615	Got1l1	glutamic-oxaloacetic transaminase 1-like 1	0.001	0.382276	382.276	9.63102e-07	8.80638e-06
13861	Epx	eosinophil peroxidase	0.001	0.173889	173.889	7.694e-06	5.88828e-05
71840	Tekt4	tektin 4	0.21879	0.77689	3.55085	5.21184e-06	4.15603e-05
54140	Avpr1a	arginine vasopressin receptor 1A	0.232006	0.683952	2.948	1.94112e-06	1.67216e-05
69386	Hist1h4h	histone cluster 1, H4h	1.30044	3.82834	2.94388	7.42234e-07	6.90694e-06
54612	Sfrp5	secreted frizzled-related sequence protein 5	0.785157	1.73583	2.21081	6.37644e-07	6.03333e-06
66475	Rps23	ribosomal protein S23	2.5954	5.59117	2.15426	2.32702e-06	1.98186e-05
16819	Lcn2	lipocalin 2	3.93681	8.35728	2.12286	3.76488e-15	9.71906e-14
11838	Arc	activity regulated cytoskeletal-associated protein	21.6118	44.5462	2.0612	8.7465e-202	9.19724e-199
14281	Fos	FBJ osteosarcoma oncogene	6.19635	11.7592	1.89776	2.01894e-30	1.30511e-28
75718	Vwa5b1	von Willebrand factor A domain containing 5B1	0.612613	1.12622	1.83838	1.78692e-06	1.55719e-05
380787	A230065H16Rik	RIKEN cDNA A230065H16 gene	7.39761	13.3677	1.80703	4.51476e-11	7.55959e-10
100034361	Mfap1b	microfibrillar-associated protein 1B	3.95556	7.09737	1.79427	2.05204e-14	4.96424e-13
15129	Hbb-b1	hemoglobin, beta adult major chain	53.0589	94.8326	1.78731	9.28714e-57	1.27379e-54
19416	Rasd1	RAS, dexamethasone-induced 1	6.76077	11.9761	1.77141	4.28612e-21	1.65698e-19
20319	Sfrp2	secreted frizzled-related protein 2	1.3194	2.33602	1.77052	4.54e-06	3.67228e-05
16007	Cyr61	cysteine rich protein 61	2.64703	4.63582	1.75133	7.18422e-10	1.0502e-08
225872	Npas4	neuronal PAS domain protein 4	3.80467	6.63883	1.74492	1.38268e-20	5.16802e-19
15370	Nr4a1	nuclear receptor subfamily 4, group A, member 1	21.7487	37.5836	1.72808	1.21938e-89	3.62893e-87
100037283	Rnaset2a	ribonuclease T2A	6.80943	11.6061	1.70441	1.18315e-10	1.87745e-09
16477	Junb	Jun-B oncogene	30.3432	51.1644	1.68619	1.14967e-78	2.7898e-76
12140	Fabp7	fatty acid binding protein 7, brain	19.2366	32.2776	1.67793	8.974e-20	3.23906e-18
70316	Ndufab1	NADH dehydrogenase (ubiquinone) 1, alpha/beta subcomplex, 1	198.946	332.01	1.66884	2.169e-201	2.13823e-198
67671	Rpl38	ribosomal protein L38	1114.15	1842.49	1.65372	0	0
103140	Gstt3	glutathione S-transferase, theta 3	1.81829	2.98481	1.64155	1.00758e-05	7.52845e-05
71660	Rarres2	retinoic acid receptor responder (tazarotene induced) 2	8.60207	14.0761	1.63636	5.05254e-09	6.61359e-08
26897	Acot1	acyl-CoA thioesterase 1	3.11884	5.09776	1.63451	2.6256e-07	2.67012e-06
64242	Ngb	neuroglobin	5.28497	8.63199	1.63331	4.62542e-13	9.65036e-12
381925	Ppapdc1a	phosphatidic acid phosphatase type 2 domain containing 1A	3.85477	6.24635	1.62042	1.44026e-06	1.27984e-05
18211	Ntrk1	neurotrophic tyrosine kinase, receptor, type 1	3.00593	4.8427	1.61105	4.38652e-11	7.36049e-10
15507	Hspb1	heat shock protein 1	10.9391	17.5432	1.60372	1.15747e-12	2.31099e-11
14605	Tsc22d3	TSC22 domain family, member 3	24.552	39.365	1.60334	2.45696e-60	3.79938e-58
100503605	Beta-s	hemoglobin subunit beta-1-like	375.752	601.381	1.60047	3.26948e-252	4.68814e-249
23882	Gadd45g	growth arrest and DNA-damage-inducible 45 gamma	9.29832	14.8111	1.59288	2.9976e-12	5.71719e-11
319164	Hist1h2ac	histone cluster 1, H2ac	1.96531	3.09116	1.57286	2.9355e-06	2.45632e-05
16875	Lhx8	LIM homeobox protein 8	3.41446	5.36662	1.57173	3.91416e-09	5.20557e-08
22695	Zfp36	zinc finger protein 36	2.6376	4.13927	1.56933	2.23856e-06	1.91272e-05
11606	Agt	angiotensinogen (serpin peptidase inhibitor, clade A, member 8)	10.4238	16.1419	1.54855	2.32238e-22	9.71642e-21
68195	Rnaset2b	ribonuclease T2B	5.07332	7.84337	1.546	3.2014e-06	2.66187e-05
66387	Nudt8	nudix (nucleoside diphosphate linked moiety X)-type motif 8	7.05742	10.8295	1.53449	1.81435e-06	1.57674e-05
19252	Dusp1	dual specificity phosphatase 1	10.5345	16.1153	1.52976	3.23454e-20	1.18924e-18
331374	Dgkk	diacylglycerol kinase kappa	0.94495	1.4405	1.52441	1.02405e-07	1.10632e-06
67267	2900010M23Rik	RIKEN cDNA 2900010M23 gene	228.962	348.015	1.51997	3.33908e-92	1.03269e-89
55942	Sertad1	SERTA domain containing 1	5.44262	8.26496	1.51856	7.42774e-07	6.90789e-06
170676	Peg10	paternally expressed 10	8.61209	13.0161	1.51138	9.83616e-54	1.27169e-51
66264	Ccdc28b	coiled coil domain containing 28B	13.8199	20.8323	1.50741	9.52048e-11	1.53231e-09
63955	Cables1	CDK5 and Abl enzyme substrate 1	7.29369	10.9443	1.50052	2.0511e-21	8.02779e-20
18155	Pnoc	prepronociceptin	7.3079	10.9439	1.49755	6.7268e-14	1.53548e-12
384071	Slc25a34	solute carrier family 25, member 34	4.63166	6.92465	1.49507	3.42914e-12	6.50876e-11
18053	Ngfr	nerve growth factor receptor (TNFR superfamily, member 16)	3.37945	5.04028	1.49145	4.11772e-11	6.93157e-10
67122	Nrarp	Notch-regulated ankyrin repeat protein	13.0051	19.3849	1.49056	9.31282e-28	5.26491e-26
12227	Btg2	B cell translocation gene 2, anti-proliferative	5.378	8.00409	1.4883	1.8793e-13	4.07732e-12
13656	Egr4	early growth response 4	19.0777	28.1597	1.47606	2.28804e-30	1.46704e-28
223690	Ankrd54	ankyrin repeat domain 54	4.86949	7.17324	1.4731	3.43788e-08	4.01374e-07
12647	Chat	choline acetyltransferase	4.99224	7.33082	1.46844	4.2227e-12	7.94805e-11
20955	Vamp7	vesicle-associated membrane protein 7	6.04063	8.81858	1.45988	8.6323e-11	1.39792e-09
209268	Igsf1	immunoglobulin superfamily, member 1	1.95025	2.84262	1.45757	6.71218e-08	7.48206e-07
20508	Slc18a3	solute carrier family 18 (vesicular monoamine), member 3	4.97636	7.24956	1.4568	2.41374e-10	3.71433e-09
19240	Tmsb10	thymosin, beta 10	192.304	279.847	1.45523	3.92492e-79	9.67309e-77
75564	Rsph9	radial spoke head 9 homolog (Chlamydomonas)	11.8982	17.2796	1.45228	1.78974e-08	2.18834e-07
68250	Fam96a	family with sequence similarity 96, member A	11.005	15.8577	1.44095	1.05182e-09	1.50822e-08
67442	Retsat	retinol saturase (all trans retinol 13,14 reductase)	4.29953	6.14823	1.42998	6.45638e-07	6.09434e-06
16598	Klf2	Kruppel-like factor 2 (lung)	5.94799	8.49929	1.42894	1.09986e-07	1.18256e-06
224904	2410015M20Rik	RIKEN cDNA 2410015M20 gene	96.6965	138.033	1.42749	2.4986e-43	2.37412e-41
20084	Rps18	ribosomal protein S18	340.025	485.097	1.42665	1.37593e-107	5.71119e-105
14778	Gpx3	glutathione peroxidase 3	12.489	17.7797	1.42362	1.33893e-13	2.97032e-12
75404	Arhgap36	Rho GTPase activating protein 36	2.76249	3.93102	1.423	5.61936e-07	5.39465e-06
12952	Cry1	cryptochrome 1 (photolyase-like)	6.34626	9.0229	1.42177	2.83302e-12	5.42296e-11
66910	Tmem107	transmembrane protein 107	5.60631	7.96877	1.42139	4.60016e-06	3.70574e-05
56089	Ramp3	receptor (calcitonin) activity modifying protein 3	6.55967	9.31867	1.4206	6.72074e-06	5.21428e-05
67130	Ndufa6	NADH dehydrogenase (ubiquinone) 1 alpha subcomplex, 6 (B14)	193.045	273.808	1.41836	1.36148e-60	2.1262e-58
17748	Mt1	metallothionein 1	866.096	1228.12	1.418	2.25372e-303	4.44349e-300
113868	Acaa1a	acetyl-Coenzyme A acyltransferase 1A	15.4014	21.8088	1.41603	1.04214e-15	2.80028e-14
22121	Rpl13a	ribosomal protein L13A	716.96	1013.71	1.41391	0	0
66268	Pigyl	phosphatidylinositol glycan anchor biosynthesis, class Y-like	34.9334	49.3648	1.41311	5.54988e-14	1.27607e-12
110595	Timp4	tissue inhibitor of metalloproteinase 4	16.8776	23.7458	1.40694	1.07036e-15	2.86635e-14
217664	Mgat2	mannoside acetylglucosaminyltransferase 2	8.35759	11.7528	1.40625	1.65907e-12	3.25075e-11
70083	Metrn	meteorin, glial cell differentiation regulator	40.8795	57.3527	1.40297	8.4086e-33	5.81705e-31
18230	Nxn	nucleoredoxin	7.70511	10.7864	1.39991	2.77052e-13	5.90533e-12
13653	Egr1	early growth response 1	63.6579	89.0103	1.39826	1.49593e-108	6.3771e-106
19018	Scand1	SCAN domain-containing 1	67.5031	94.0863	1.39381	9.2364e-27	4.98924e-25
102060	Gadd45gip1	growth arrest and DNA-damage-inducible, gamma interacting protein 1	19.7629	27.4658	1.38976	3.01694e-18	1.00181e-16
17750	Mt2	metallothionein 2	379.514	527.255	1.38929	2.74164e-111	1.27188e-108
68193	Rpl24	ribosomal protein L24	368.865	510.425	1.38377	7.63068e-121	4.1503e-118
13386	Dlk1	delta-like 1 homolog (Drosophila)	15.9815	22.0898	1.38221	9.37216e-43	8.79923e-41
20887	Sult1a1	sulfotransferase family 1A, phenol-preferring, member 1	6.09255	8.41947	1.38193	2.16152e-06	1.8489e-05
26949	Vat1	vesicle amine transport protein 1 homolog (T californica)	23.6908	32.7371	1.38185	3.45258e-35	2.60562e-33
18950	Pnp	purine-nucleoside phosphorylase	6.74854	9.3035	1.3786	2.3372e-11	4.07344e-10
67078	Pgp	phosphoglycolate phosphatase	35.3325	48.5872	1.37514	1.81797e-19	6.42933e-18
381633	Gm1673	predicted gene 1673	70.1044	96.3627	1.37456	1.04595e-15	2.80573e-14
209195	Clic6	chloride intracellular channel 6	4.87855	6.70154	1.37367	8.56988e-11	1.38924e-09
67945	Rpl41	ribosomal protein L41	1434.58	1969.66	1.37299	0	0
12867	Cox7c	cytochrome c oxidase, subunit VIIc	565.642	775.508	1.37102	2.5513e-115	1.25755e-112
14761	Gpr27	G protein-coupled receptor 27	12.9207	17.7105	1.3707	9.4436e-09	1.19738e-07
70257	2010107E04Rik	RIKEN cDNA 2010107E04 gene	147.621	201.298	1.36362	9.2597e-25	4.46646e-23
280645	B3gat2	beta-1,3-glucuronyltransferase 2 (glucuronosyltransferase S)	2.2427	3.0564	1.36282	5.85372e-06	4.60502e-05
16785	Rpsa	ribosomal protein SA	237.295	323.314	1.3625	1.28615e-205	1.44904e-202
72309	Tmem158	transmembrane protein 158	94.0854	128.114	1.36168	8.0882e-75	1.8225e-72
106878	2010002N04Rik	RIKEN cDNA 2010002N04 gene	4.63221	6.30469	1.36106	9.5983e-06	7.21267e-05
12585	Cdr2	cerebellar degeneration-related 2	3.69522	5.0035	1.35405	1.1171e-05	8.2801e-05
19713	Ret	ret proto-oncogene	1.90036	2.56646	1.35051	6.74086e-08	7.50873e-07
70612	5730494N06Rik	RIKEN cDNA 5730494N06 gene	12.7957	17.28	1.35046	1.11016e-09	1.5861e-08
243634	Ano2	anoctamin 2	3.1256	4.21871	1.34973	2.26434e-06	1.93161e-05
14814	Grin2d	glutamate receptor, ionotropic, NMDA2D (epsilon 4)	2.78658	3.75913	1.34901	1.00377e-06	9.14644e-06
99929	Tiparp	TCDD-inducible poly(ADP-ribose) polymerase	4.97142	6.70299	1.34831	1.03202e-09	1.48118e-08
15267	Hist2h2aa1	histone cluster 2, H2aa1	20.7998	28.0134	1.34681	3.43214e-06	2.83579e-05
66058	Tmem176a	transmembrane protein 176A	17.1806	23.0624	1.34235	2.8142e-09	3.82658e-08
14109	Fau	Finkel-Biskis-Reilly murine sarcoma virus (FBR-MuSV) ubiquitously expressed (fox derived)	329.342	441.989	1.34204	2.57252e-95	8.45341e-93
66538	Rps19bp1	ribosomal protein S19 binding protein 1	25.8184	34.615	1.34071	1.36505e-09	1.92756e-08
108767	Pnrc1	proline-rich nuclear receptor coactivator 1	29.7966	39.9435	1.34054	2.50462e-23	1.11913e-21
78294	Rps27a	ribosomal protein S27A	181.862	243.67	1.33986	4.06198e-58	5.77204e-56
211770	Trib1	tribbles homolog 1 (Drosophila)	3.02495	4.04947	1.33869	2.82828e-06	2.37542e-05
109857	Cbr3	carbonyl reductase 3	9.49345	12.6954	1.33728	6.4012e-06	4.99338e-05
20194	S100a10	S100 calcium binding protein A10 (calpactin)	19.5065	25.9316	1.32938	3.4643e-06	2.85936e-05
68312	Gstm7	glutathione S-transferase, mu 7	14.5792	19.366	1.32833	3.3734e-09	4.53225e-08
381373	Sp9	trans-acting transcription factor 9	8.23833	10.9311	1.32685	2.5407e-10	3.89451e-09
619547	Rpl34-ps1	ribosomal protein L34, pseudogene 1	182.022	241.503	1.32678	6.80646e-33	4.72944e-31
56612	Pfdn5	prefoldin 5	239.417	317.419	1.3258	5.2273e-61	8.41329e-59
12343	Capza2	capping protein (actin filament) muscle Z-line, alpha 2	53.3484	70.7211	1.32565	1.66494e-35	1.27481e-33
15360	Hmgcs2	3-hydroxy-3-methylglutaryl-Coenzyme A synthase 2	6.77312	8.95549	1.32221	1.19075e-10	1.88761e-09
234857	Spire2	spire homolog 2 (Drosophila)	7.05412	9.2936	1.31747	1.69926e-07	1.78921e-06
21334	Tac2	tachykinin 2	14.6927	19.3535	1.31722	8.15758e-06	6.20094e-05
66152	Uqcr10	ubiquinol-cytochrome c reductase, complex III subunit X	295.575	388.866	1.31562	2.75782e-44	2.75311e-42
20044	Rps14	ribosomal protein S14	515.968	678.685	1.31536	4.87634e-111	2.19756e-108
17122	Mxd4	Max dimerization protein 4	23.7786	31.2355	1.3136	1.97909e-11	3.46462e-10
11858	Rnd2	Rho family GTPase 2	75.0625	98.5062	1.31232	4.13938e-19	1.43812e-17
117109	Pop5	processing of precursor 5, ribonuclease P/MRP family (S. cerevisiae)	24.8987	32.6674	1.31201	1.0061e-09	1.4466e-08
19951	Rpl32	ribosomal protein L32	343.382	450.343	1.31149	2.51168e-60	3.84628e-58
19942	Rpl27	ribosomal protein L27	189.319	248.102	1.3105	3.62994e-47	4.06064e-45
53600	Timm23	translocase of inner mitochondrial membrane 23 homolog (yeast)	77.2524	101.218	1.31023	2.44366e-29	1.48246e-27
13599	Ecel1	endothelin converting enzyme-like 1	25.0433	32.8082	1.31006	2.5525e-26	1.34651e-24
23918	Impdh2	inosine 5'-phosphate dehydrogenase 2	24.6734	32.3198	1.30991	1.38169e-14	3.39991e-13
54217	Rpl36	ribosomal protein L36	280.273	366.897	1.30907	4.61602e-40	4.04492e-38
18024	Nfe2l2	nuclear factor, erythroid derived 2, like 2	7.02466	9.192	1.30853	4.397e-07	4.31574e-06
668173	Pex10	peroxisomal biogenesis factor 10	10.4967	13.7268	1.30773	1.7095e-06	1.49468e-05
66594	Uqcr11	ubiquinol-cytochrome c reductase, complex III subunit XI	976.338	1275.97	1.30689	7.81402e-134	4.74041e-131
225392	Rell2	RELT-like 2	36.4771	47.6116	1.30525	4.60188e-22	1.89518e-20
16426	Itih3	inter-alpha trypsin inhibitor, heavy chain 3	12.5294	16.3432	1.30439	1.03552e-14	2.57623e-13
21681	Alyref	Aly/REF export factor	14.9247	19.4672	1.30436	9.9888e-08	1.08135e-06
76976	Arxes2	adipocyte-related X-chromosome expressed sequence 2	26.564	34.6326	1.30374	3.37488e-13	7.13565e-12
13395	Dlx5	distal-less homeobox 5	14.6446	19.0717	1.30231	2.3051e-08	2.78395e-07
67603	Dusp6	dual specificity phosphatase 6	10.9526	14.2506	1.30112	4.38506e-11	7.36587e-10
20005	Rpl9	ribosomal protein L9	437.93	569.677	1.30084	9.69332e-104	3.55565e-101
231290	Slc10a4	solute carrier family 10 (sodium/bile acid cotransporter family), member 4	12.0878	15.7214	1.3006	2.13992e-10	3.31561e-09
22143	Tuba1b	tubulin, alpha 1B	180.17	234.297	1.30042	1.29772e-95	4.35509e-93
68563	Dpm3	dolichyl-phosphate mannosyltransferase polypeptide 3	39.266	51.0482	1.30006	1.91496e-06	1.65053e-05
66853	Pnpla2	patatin-like phospholipase domain containing 2	9.31306	12.0855	1.29769	2.68386e-09	3.65882e-08
69638	Enho	energy homeostasis associated	36.3837	47.196	1.29718	1.74935e-16	5.04434e-15
66541	Immp1l	IMP1 inner mitochondrial membrane peptidase-like (S. cerevisiae)	17.626	22.8369	1.29564	9.86716e-07	9.01185e-06
268709	Fam107a	family with sequence similarity 107, member A	160.499	207.91	1.2954	3.44074e-171	3.01504e-168
66493	Mrpl51	mitochondrial ribosomal protein L51	20.7493	26.858	1.29441	6.88208e-11	1.12956e-09
58242	Nudt11	nudix (nucleoside diphosphate linked moiety X)-type motif 11	9.30375	12.0372	1.2938	7.2087e-09	9.30465e-08
18610	Pdyn	prodynorphin	45.4015	58.7297	1.29356	3.5607e-12	6.74225e-11
17242	Mdk	midkine	16.2057	20.9581	1.29326	1.26512e-06	1.13637e-05
51788	H2afz	H2A histone family, member Z	107.543	138.957	1.29211	2.05514e-29	1.25642e-27
20024	Sub1	SUB1 homolog (S. cerevisiae)	46.2898	59.7984	1.29183	9.8584e-40	8.59097e-38
140781	Myh7	myosin, heavy polypeptide 7, cardiac muscle, beta	2.60648	3.36609	1.29143	1.74722e-06	1.52428e-05
22228	Ucp2	uncoupling protein 2 (mitochondrial, proton carrier)	9.20362	11.877	1.29048	2.5991e-14	6.23034e-13
15270	H2afx	H2A histone family, member X	25.6196	33.0033	1.2882	7.35824e-12	1.34955e-10
244810	AW551984	expressed sequence AW551984	4.90433	6.31561	1.28776	5.73942e-08	6.49411e-07
67405	Nts	neurotensin	24.0601	30.9817	1.28768	2.81156e-10	4.28057e-09
30057	Timm8b	translocase of inner mitochondrial membrane 8 homolog b (yeast)	129.155	166.256	1.28725	1.40182e-20	5.22717e-19
66905	Plin3	perilipin 3	7.48176	9.62683	1.28671	5.4786e-06	4.33805e-05
18626	Per1	period homolog 1 (Drosophila)	22.4195	28.8327	1.28606	1.91906e-30	1.24565e-28
72185	Dbndd1	dysbindin (dystrobrevin binding protein 1) domain containing 1	11.2763	14.4955	1.28548	5.65328e-07	5.42392e-06
16792	Laptm5	lysosomal-associated protein transmembrane 5	22.0006	28.2754	1.28521	1.82323e-17	5.78628e-16
76846	Rps9	ribosomal protein S9	247.019	317.166	1.28397	8.73376e-50	1.03577e-47
20115	Rps7	ribosomal protein S7	251.592	322.962	1.28367	1.42671e-66	2.55722e-64
13392	Dlx2	distal-less homeobox 2	7.01336	9.00005	1.28327	1.85955e-06	1.60892e-05
11423	Ache	acetylcholinesterase	41.2968	52.9259	1.2816	6.31938e-27	3.47302e-25
76574	Mfsd2a	major facilitator superfamily domain containing 2A	12.0337	15.4191	1.28133	2.56106e-09	3.49745e-08
20054	Rps15	ribosomal protein S15	1113.2	1426.24	1.2812	3.59722e-158	2.46691e-155
215494	Gtdc2	glycosyltransferase-like domain containing 2	14.8166	18.9821	1.28114	3.23272e-11	5.55443e-10
19711	Resp18	regulated endocrine-specific protein 18	104.075	133.312	1.28092	5.12732e-22	2.10607e-20
67264	Ndufb8	NADH dehydrogenase (ubiquinone) 1 beta subcomplex 8	176.191	225.559	1.28019	6.88494e-32	4.58212e-30
67283	Slc25a19	solute carrier family 25 (mitochondrial thiamine pyrophosphate carrier), member 19	18.0849	23.1309	1.27902	5.63978e-09	7.35176e-08
70123	2210013O21Rik	RIKEN cDNA 2210013O21 gene	61.296	78.3749	1.27863	1.67291e-15	4.41251e-14
228608	Smox	spermine oxidase	14.4371	18.4563	1.2784	9.59514e-12	1.7356e-10
545192	Baiap3	BAI1-associated protein 3	18.9879	24.2726	1.27832	1.65064e-26	8.82563e-25
19309	Pygm	muscle glycogen phosphorylase	10.6606	13.6151	1.27714	5.15722e-11	8.59882e-10
80888	Hspb8	heat shock protein 8	8.8009	11.2394	1.27707	2.85632e-06	2.39515e-05
56454	Aldh18a1	aldehyde dehydrogenase 18 family, member A1	6.17972	7.88406	1.2758	8.96704e-08	9.77451e-07
19981	Rpl37a	ribosomal protein L37a	325.089	414.62	1.2754	1.55492e-53	1.99396e-51
69551	2310022B05Rik	RIKEN cDNA 2310022B05 gene	29.2216	37.2238	1.27385	1.27633e-28	7.42862e-27
15208	Hes5	hairy and enhancer of split 5 (Drosophila)	26.2363	33.3875	1.27257	7.8116e-10	1.13769e-08
68523	Fam96b	family with sequence similarity 96, member B	32.2834	41.0809	1.27251	9.7419e-08	1.05826e-06
18530	Pcdh8	protocadherin 8	16.9804	21.5894	1.27143	1.08834e-19	3.91927e-18
72500	Ier5l	immediate early response 5-like	12.0926	15.3721	1.2712	5.73388e-06	4.51976e-05
67326	1700037H04Rik	RIKEN cDNA 1700037H04 gene	101.807	129.316	1.27021	1.57161e-34	1.15298e-32
110826	Etfb	electron transferring flavoprotein, beta polypeptide	31.8574	40.4643	1.27017	4.94438e-08	5.61467e-07
80981	Arl4d	ADP-ribosylation factor-like 4D	14.0324	17.7967	1.26826	1.73319e-06	1.51455e-05
20917	Suclg2	succinate-Coenzyme A ligase, GDP-forming, beta subunit	7.6262	9.67177	1.26823	9.77426e-06	7.33093e-05
27643	Ubl4	ubiquitin-like 4	30.5787	38.761	1.26758	4.62492e-06	3.72378e-05
55934	Rp9	retinitis pigmentosa 9 (human)	22.7498	28.8353	1.2675	1.80778e-07	1.89337e-06
20525	Slc2a1	solute carrier family 2 (facilitated glucose transporter), member 1	48.1051	60.9719	1.26747	1.18802e-32	8.18284e-31
170758	Rac3	RAS-related C3 botulinum substrate 3	21.4747	27.1819	1.26576	1.22859e-06	1.10545e-05
76219	Arxes1	adipocyte-related X-chromosome expressed sequence 1	17.8083	22.5259	1.26491	7.86402e-08	8.68014e-07
69051	Pycr2	pyrroline-5-carboxylate reductase family, member 2	15.2156	19.2438	1.26474	1.15615e-07	1.23802e-06
381582	Tmem240	transmembrane protein 240	17.5795	22.2283	1.26444	4.90566e-07	4.76166e-06
66098	Chchd6	coiled-coil-helix-coiled-coil-helix domain containing 6	54.6629	69.1099	1.26429	4.3768e-16	1.21755e-14
432763	Prr7	proline rich 7 (synaptic)	45.5086	57.4996	1.26349	3.139e-16	8.87302e-15
171212	Galnt10	UDP-N-acetyl-alpha-D-galactosamine:polypeptide N-acetylgalactosaminyltransferase 10	3.93602	4.97157	1.2631	3.55658e-06	2.92787e-05
14387	Gaa	glucosidase, alpha, acid	161.428	203.727	1.26203	1.43489e-158	1.02875e-155
12262	C1qc	complement component 1, q subcomponent, C chain	52.4458	66.1755	1.26179	5.22718e-15	1.33845e-13
18111	Nnat	neuronatin	467.159	589.349	1.26156	8.53756e-143	5.38652e-140
67042	Ift27	intraflagellar transport 27	27.1095	34.1941	1.26133	1.20992e-08	1.51221e-07
70335	Reep6	receptor accessory protein 6	9.30665	11.7271	1.26008	4.5613e-06	3.68573e-05
243339	Tmem130	transmembrane protein 130	127.972	161.234	1.25992	4.97272e-87	1.37605e-84
70571	Tcerg1l	transcription elongation regulator 1-like	10.9276	13.7675	1.25989	1.20418e-08	1.50742e-07
244216	Zfp771	zinc finger protein 771	24.1484	30.4027	1.259	4.89154e-08	5.55866e-07
57808	Rpl35a	ribosomal protein L35A	113.29	142.6	1.25872	2.91252e-17	9.07889e-16
74030	Rin2	Ras and Rab interactor 2	6.4975	8.17832	1.25869	9.40262e-09	1.19314e-07
226169	Pprc1	peroxisome proliferative activated receptor, gamma, coactivator-related 1	5.25568	6.614	1.25845	2.92344e-08	3.46702e-07
13998	Fgd6	FYVE, RhoGEF and PH domain containing 6	2.67891	3.37076	1.25826	5.67808e-07	5.44109e-06
66126	Elof1	elongation factor 1 homolog (ELF1, S. cerevisiae)	36.3744	45.7416	1.25752	1.66684e-11	2.95073e-10
22342	Lin7b	lin-7 homolog B (C. elegans)	66.1087	83.1274	1.25744	2.83998e-12	5.4297e-11
12915	Atf6b	activating transcription factor 6 beta	25.6293	32.2051	1.25657	1.60641e-16	4.6749e-15
14623	Gjb6	gap junction protein, beta 6	20.5819	25.8614	1.25651	2.10904e-12	4.0817e-11
214685	Chadl	chondroadherin-like	6.64258	8.3436	1.25608	1.32297e-05	9.63842e-05
110198	Akr7a5	aldo-keto reductase family 7, member A5 (aflatoxin aldehyde reductase)	11.9831	15.0476	1.25573	3.23208e-06	2.68455e-05
14533	Bloc1s1	biogenesis of lysosome-related organelles complex-1, subunit 1	67.2501	84.3495	1.25427	3.14798e-09	4.25112e-08
13185	Dscr3	Down syndrome critical region gene 3	12.035	15.0879	1.25367	4.70988e-08	5.3677e-07
116847	Prelp	proline arginine-rich end leucine-rich repeat	7.02599	8.80635	1.2534	2.7784e-07	2.81101e-06
106840	Unc119b	unc-119 homolog B (C. elegans)	9.11994	11.4287	1.25316	2.47846e-09	3.39347e-08
16898	Rps2	ribosomal protein S2	507.852	636.2	1.25273	2.75472e-119	1.40162e-116
19039	Lgals3bp	lectin, galactoside-binding, soluble, 3 binding protein	13.9475	17.4704	1.25258	4.58478e-07	4.47775e-06
19659	Rbp1	retinol binding protein 1, cellular	13.8921	17.4001	1.25252	5.2266e-10	7.77728e-09
66447	Mgst3	microsomal glutathione S-transferase 3	98.3638	123.182	1.25231	3.47558e-14	8.23128e-13
78541	Asb8	ankyrin repeat and SOCS box-containing 8	19.4459	24.3347	1.25141	5.41958e-11	8.98875e-10
24075	Taf10	TAF10 RNA polymerase II, TATA box binding protein (TBP)-associated factor	75.6625	94.6203	1.25056	1.20888e-14	2.98399e-13
72042	Cotl1	coactosin-like 1 (Dictyostelium)	51.7914	64.7646	1.25049	6.4549e-22	2.63083e-20
18715	Pim2	proviral integration site 2	32.3247	40.4201	1.25044	8.6326e-17	2.55944e-15
66194	Pycrl	pyrroline-5-carboxylate reductase-like	13.3502	16.6851	1.2498	1.22609e-05	8.99495e-05
66117	1110001J03Rik	RIKEN cDNA 1110001J03 gene	51.8063	64.6969	1.24882	1.67209e-06	1.46766e-05
29876	Clic4	chloride intracellular channel 4 (mitochondrial)	24.8933	31.081	1.24857	1.12229e-25	5.74737e-24
264895	Acsf2	acyl-CoA synthetase family member 2	7.92261	9.88229	1.24735	6.65658e-07	6.26457e-06
14756	Gpld1	glycosylphosphatidylinositol specific phospholipase D1	9.70333	12.1033	1.24734	9.68292e-12	1.74947e-10
20692	Sparc	secreted acidic cysteine rich glycoprotein	161.23	200.972	1.24649	4.07516e-92	1.23611e-89
27388	Ptdss2	phosphatidylserine synthase 2	20.9464	26.0931	1.24571	3.90672e-11	6.61876e-10
14862	Gstm1	glutathione S-transferase, mu 1	222.92	277.488	1.24479	3.3732e-72	7.09406e-70
107939	Pom121	nuclear pore membrane protein 121	15.9341	19.8287	1.24442	1.48886e-21	5.88567e-20
20271	Scn5a	sodium channel, voltage-gated, type V, alpha	2.98411	3.71314	1.2443	2.59566e-07	2.64479e-06
66162	Bola2	bolA-like 2 (E. coli)	94.2467	117.247	1.24404	3.6735e-08	4.26045e-07
66916	Ndufb7	NADH dehydrogenase (ubiquinone) 1 beta subcomplex, 7	165.298	205.491	1.24316	2.2519e-19	7.91074e-18
13667	Eif2b4	eukaryotic translation initiation factor 2B, subunit 4 delta	14.4712	17.9839	1.24273	7.30618e-08	8.09272e-07
14229	Fkbp5	FK506 binding protein 5	15.858	19.6961	1.24203	2.13224e-14	5.14248e-13
15939	Ier5	immediate early response 5	10.8041	13.407	1.24092	4.40164e-08	5.04191e-07
71803	Slc25a18	solute carrier family 25 (mitochondrial carrier), member 18	42.1417	52.2894	1.2408	3.78906e-14	8.94683e-13
66094	Lsm7	LSM7 homolog, U6 small nuclear RNA associated (S. cerevisiae)	75.1384	93.2304	1.24078	3.4886e-08	4.06694e-07
20363	Sepp1	selenoprotein P, plasma, 1	149.211	185.065	1.24029	7.6176e-71	1.54042e-68
14923	Guk1	guanylate kinase 1	38.109	47.2435	1.23969	9.3116e-10	1.34498e-08
228777	Nrsn2	neurensin 2	184.341	228.291	1.23842	1.94604e-58	2.81605e-56
18627	Per2	period homolog 2 (Drosophila)	5.84326	7.23272	1.23779	2.95738e-08	3.49938e-07
68401	G6pc3	glucose 6 phosphatase, catalytic, 3	35.0289	43.3562	1.23773	6.03056e-13	1.2434e-11
11932	Atp1b2	ATPase, Na+/K+ transporting, beta 2 polypeptide	192.43	238.141	1.23755	1.82388e-125	1.06548e-122
58238	Fam181b	family with sequence similarity 181, member B	12.1436	15.0235	1.23716	2.61758e-06	2.20669e-05
53325	Banp	BTG3 associated nuclear protein	3.79485	4.6923	1.23649	1.24035e-05	9.0869e-05
212326	Fam149a	family with sequence similarity 149, member A	3.82921	4.73358	1.23618	5.25564e-06	4.18461e-05
18753	Prkcd	protein kinase C, delta	13.9802	17.2792	1.23598	3.28772e-10	4.98627e-09
68342	Ndufb10	NADH dehydrogenase (ubiquinone) 1 beta subcomplex, 10	197.833	244.491	1.23585	3.95672e-27	2.18214e-25
14004	Chchd2	coiled-coil-helix-coiled-coil-helix domain containing 2	231.05	285.536	1.23582	1.92015e-43	1.84674e-41
27045	Nit1	nitrilase 1	16.8453	20.8099	1.23535	5.25854e-06	4.1827e-05
67971	Tppp3	tubulin polymerization-promoting protein family member 3	31.6307	39.0706	1.23521	1.63984e-08	2.01914e-07
67698	Fam174a	family with sequence similarity 174, member A	11.6587	14.399	1.23504	5.75176e-06	4.53159e-05
67446	Dusp28	dual specificity phosphatase 28	14.8567	18.345	1.2348	5.39694e-06	4.28199e-05
57342	Parva	parvin, alpha	11.7862	14.546	1.23416	3.33306e-12	6.33402e-11
12861	Cox6a1	cytochrome c oxidase, subunit VI a, polypeptide 1	1041.15	1284.19	1.23343	1.6264e-104	6.1079e-102
74229	Paqr8	progestin and adipoQ receptor family member VIII	26.9704	33.2652	1.2334	9.20534e-28	5.22287e-26
66596	Gtf3a	general transcription factor III A	17.65	21.7677	1.2333	7.6967e-06	5.88749e-05
19899	Rpl18	ribosomal protein L18	324.108	399.717	1.23328	5.615e-45	5.78859e-43
20971	Sdc4	syndecan 4	27.2846	33.6468	1.23318	1.65504e-16	4.7987e-15
69719	Cad	carbamoyl-phosphate synthetase 2, aspartate transcarbamylase, and dihydroorotase	3.36694	4.15146	1.23301	3.09112e-06	2.57561e-05
12581	Cdkn2d	cyclin-dependent kinase inhibitor 2D (p19, inhibits CDK4)	32.5205	40.0749	1.23229	3.67846e-09	4.90866e-08
67272	Cmtm5	CKLF-like MARVEL transmembrane domain containing 5	46.3516	57.0856	1.23158	3.18486e-09	4.28991e-08
75475	Oplah	5-oxoprolinase (ATP-hydrolysing)	5.75506	7.08778	1.23157	1.0978e-05	8.14465e-05
14766	Gpr56	G protein-coupled receptor 56	38.9977	48.0245	1.23147	5.8965e-32	3.94091e-30
22275	Urod	uroporphyrinogen decarboxylase	22.4706	27.6676	1.23128	1.13403e-06	1.02564e-05
53602	Hpcal1	hippocalcin-like 1	53.8744	66.2993	1.23063	8.15266e-17	2.43085e-15
66397	Sar1b	SAR1 gene homolog B (S. cerevisiae)	50.5211	62.1406	1.22999	2.36242e-12	4.54975e-11
66307	Isoc1	isochorismatase domain containing 1	11.1998	13.7753	1.22996	5.98292e-07	5.69859e-06
64209	Herpud1	homocysteine-inducible, endoplasmic reticulum stress-inducible, ubiquitin-like domain member 1	29.7382	36.5755	1.22992	6.14938e-12	1.13977e-10
104457	0610010K14Rik	RIKEN cDNA 0610010K14 gene	34.0251	41.845	1.22983	3.15226e-07	3.17096e-06
114679	Selm	selenoprotein M	96.4256	118.584	1.2298	9.48616e-18	3.07239e-16
19175	Psmb6	proteasome (prosome, macropain) subunit, beta type 6	99.5437	122.374	1.22935	5.47676e-20	1.98586e-18
67771	Arpc5	actin related protein 2/3 complex, subunit 5	55.7169	68.4498	1.22853	8.77334e-19	3.00178e-17
54152	Dnalc4	dynein, axonemal, light chain 4	35.3647	43.4418	1.2284	1.93638e-11	3.39362e-10
110196	Fdps	farnesyl diphosphate synthetase	36.0461	44.2777	1.22836	4.74308e-09	6.23438e-08
18984	Por	P450 (cytochrome) oxidoreductase	47.2194	57.9988	1.22828	9.22874e-23	3.97718e-21
66525	Timm50	translocase of inner mitochondrial membrane 50 homolog (yeast)	19.1313	23.4985	1.22828	4.989e-06	4.0067e-05
320508	Cachd1	cache domain containing 1	4.06229	4.98884	1.22809	9.42348e-06	7.09144e-05
29811	Ndrg2	N-myc downstream regulated gene 2	377.502	463.305	1.22729	7.09278e-167	5.59372e-164
68024	Hist1h2bc	histone cluster 1, H2bc	43.0849	52.8688	1.22708	8.96772e-08	9.7685e-07
78330	Ndufv3	NADH dehydrogenase (ubiquinone) flavoprotein 3	81.1282	99.4422	1.22574	1.92121e-23	8.63339e-22
70470	Rprd1b	regulation of nuclear pre-mRNA domain containing 1B	9.88814	12.1017	1.22386	9.89448e-08	1.07262e-06
101966	D8Ertd738e	DNA segment, Chr 8, ERATO Doi 738, expressed	79.6632	97.4851	1.22372	3.21318e-11	5.52688e-10
12304	Pdia4	protein disulfide isomerase associated 4	16.0708	19.6651	1.22365	1.15491e-09	1.6426e-08
232910	Ap2s1	adaptor-related protein complex 2, sigma 1 subunit	242.124	296.254	1.22356	5.15092e-33	3.59493e-31
217166	Nr1d1	nuclear receptor subfamily 1, group D, member 1	56.6807	69.3505	1.22353	7.21244e-29	4.26074e-27
52700	Txndc17	thioredoxin domain containing 17	22.311	27.2848	1.22293	3.6685e-07	3.65529e-06
67036	Mrpl45	mitochondrial ribosomal protein L45	15.243	18.6411	1.22293	3.71016e-08	4.29981e-07
20674	Sox2	SRY-box containing gene 2	19.5613	23.9153	1.22258	5.26816e-10	7.83173e-09
22433	Xbp1	X-box binding protein 1	48.4781	59.2573	1.22235	5.3055e-19	1.83115e-17
68479	Phf5a	PHD finger protein 5A	18.0434	22.0536	1.22226	1.4243e-06	1.26638e-05
231633	Tmem119	transmembrane protein 119	14.4669	17.6803	1.22212	3.85814e-07	3.82732e-06
11911	Atf4	activating transcription factor 4	48.6613	59.4611	1.22194	3.84716e-16	1.07211e-14
12859	Cox5b	cytochrome c oxidase, subunit Vb	761.841	930.687	1.22163	1.62213e-74	3.5536e-72
245386	Fam70a	family with sequence similarity 70, member A	13.5461	16.5418	1.22115	1.41787e-09	1.99323e-08
67774	Loh12cr1	loss of heterozygosity, 12, chromosomal region 1 homolog (human)	17.1911	20.9901	1.22099	9.4764e-07	8.6801e-06
17691	Sik1	salt inducible kinase 1	5.73667	7.00273	1.2207	3.35316e-06	2.7778e-05
72585	Lypd1	Ly6/Plaur domain containing 1	27.9243	34.0826	1.22054	3.36778e-11	5.75515e-10
66077	Aurkaip1	aurora kinase A interacting protein 1	82.6737	100.878	1.22019	7.6156e-13	1.55799e-11
216505	Pik3ip1	phosphoinositide-3-kinase interacting protein 1	13.6684	16.6742	1.21991	1.40934e-06	1.2552e-05
99543	Olfml3	olfactomedin-like 3	15.54	18.9552	1.21977	4.30482e-06	3.49639e-05
668158	Ccdc85c	coiled-coil domain containing 85C	16.8466	20.5452	1.21954	1.57915e-06	1.3915e-05
79044	Mrps34	mitochondrial ribosomal protein S34	54.3571	66.263	1.21903	1.61795e-09	2.2584e-08
69920	Polr2i	polymerase (RNA) II (DNA directed) polypeptide I	41.7382	50.8703	1.21879	2.59214e-06	2.18992e-05
17448	Mdh2	malate dehydrogenase 2, NAD (mitochondrial)	277.138	337.761	1.21875	6.55974e-63	1.11255e-60
13170	Dbp	D site albumin promoter binding protein	60.2519	73.4194	1.21854	2.98684e-17	9.25568e-16
67048	Vma21	VMA21 vacuolar H+-ATPase homolog (S. cerevisiae)	14.0009	17.0439	1.21735	1.35255e-09	1.91334e-08
270097	Vat1l	vesicle amine transport protein 1 homolog-like (T. californica)	52.5653	63.9892	1.21733	5.1024e-37	4.06465e-35
16206	Lrig1	leucine-rich repeats and immunoglobulin-like domains 1	6.22029	7.56682	1.21647	5.32466e-07	5.12734e-06
227731	Slc25a25	solute carrier family 25 (mitochondrial carrier, phosphate carrier), member 25	18.3624	22.332	1.21618	8.0909e-13	1.64456e-11
277432	Vstm2l	V-set and transmembrane domain containing 2-like	97.2846	118.296	1.21597	7.17946e-26	3.72505e-24
76686	Clip3	CAP-GLY domain containing linker protein 3	212.393	258.21	1.21572	9.549e-121	5.02055e-118
72018	Fundc1	FUN14 domain containing 1	15.3482	18.6574	1.21561	3.238e-06	2.68805e-05
78829	Tsc22d4	TSC22 domain family, member 4	40.6646	49.4262	1.21546	9.02114e-18	2.92779e-16
67068	Dynlrb1	dynein light chain roadblock-type 1	465.793	565.801	1.2147	2.46944e-51	3.01942e-49
330319	Wipf3	WAS/WASL interacting protein family, member 3	73.3293	89.0597	1.21452	3.43188e-56	4.66647e-54
20893	Bhlhe40	basic helix-loop-helix family, member e40	21.9152	26.6107	1.21426	3.8826e-12	7.33416e-11
28106	D17Wsu104e	DNA segment, Chr 17, Wayne State University 104, expressed	28.9872	35.1864	1.21386	1.30357e-05	9.50588e-05
20103	Rps5	ribosomal protein S5	440.065	533.944	1.21333	1.49316e-57	2.10282e-55
107701	Sf3b4	splicing factor 3b, subunit 4	35.2799	42.7935	1.21297	6.27092e-12	1.15957e-10
110954	Rpl10	ribosomal protein L10	431.225	522.97	1.21275	2.15964e-59	3.21359e-57
223775	Pim3	proviral integration site 3	13.176	15.979	1.21273	1.90131e-06	1.64146e-05
209456	Trp53bp2	transformation related protein 53 binding protein 2	7.04434	8.53961	1.21227	4.3703e-06	3.54046e-05
20085	Rps19	ribosomal protein S19	124.836	151.284	1.21186	1.21656e-15	3.23587e-14
12259	C1qa	complement component 1, q subcomponent, alpha polypeptide	40.4183	48.9697	1.21157	4.06932e-09	5.39827e-08
54405	Ndufa1	NADH dehydrogenase (ubiquinone) 1 alpha subcomplex, 1	80.6435	97.6921	1.21141	1.75686e-07	1.84493e-06
353047	Plekhm1	pleckstrin homology domain containing, family M (with RUN domain) member 1	5.68748	6.8897	1.21138	4.76172e-06	3.82806e-05
103712	6330403K07Rik	RIKEN cDNA 6330403K07 gene	168.558	204.171	1.21128	1.81962e-46	1.99311e-44
215707	Ccdc92	coiled-coil domain containing 92	41.3875	50.1164	1.21091	1.00719e-17	3.2554e-16
243616	Slc6a11	solute carrier family 6 (neurotransmitter transporter, GABA), member 11	53.2775	64.4822	1.21031	7.13104e-41	6.50161e-39
15078	H3f3a	H3 histone, family 3A	175.51	212.207	1.20909	2.98138e-29	1.79486e-27
16476	Jun	Jun oncogene	13.5605	16.3896	1.20863	2.67078e-08	3.19138e-07
107522	Ece2	endothelin converting enzyme 2	7.60149	9.18444	1.20824	9.1969e-06	6.93416e-05
19170	Psmb1	proteasome (prosome, macropain) subunit, beta type 1	182.391	220.353	1.20814	3.42182e-28	1.96263e-26
66367	2310022A10Rik	RIKEN cDNA 2310022A10 gene	10.5262	12.7164	1.20808	5.88628e-06	4.62833e-05
58175	Rgs20	regulator of G-protein signaling 20	13.4883	16.2934	1.20796	1.04623e-05	7.7951e-05
11747	Anxa5	annexin A5	22.0959	26.6901	1.20792	1.39268e-07	1.47825e-06
17289	Mertk	c-mer proto-oncogene tyrosine kinase	9.12324	11.018	1.20768	1.1884e-06	1.07235e-05
13144	Dapk3	death-associated protein kinase 3	22.7207	27.4308	1.2073	2.07722e-07	2.15694e-06
215615	Rnpep	arginyl aminopeptidase (aminopeptidase B)	17.3639	20.9537	1.20673	3.76258e-08	4.35097e-07
67397	Erp29	endoplasmic reticulum protein 29	54.048	65.2201	1.20671	8.50962e-12	1.54812e-10
17826	Fam89b	family with sequence similarity 89, member B	25.8666	31.2	1.20619	1.33853e-06	1.19754e-05
13445	Cdk2ap1	CDK2 (cyclin-dependent kinase 2)-associated protein 1	36.5253	44.0556	1.20617	2.28458e-09	3.14165e-08
14227	Fkbp2	FK506 binding protein 2	106.566	128.501	1.20583	6.6999e-11	1.10426e-09
29813	Zfp385a	zinc finger protein 385A	39.0867	47.1155	1.20541	1.16132e-16	3.41745e-15
22393	Wfs1	Wolfram syndrome 1 homolog (human)	102.722	123.821	1.2054	2.03126e-65	3.52078e-63
13864	Nr2f6	nuclear receptor subfamily 2, group F, member 6	14.9582	18.0273	1.20517	1.39619e-06	1.24489e-05
20405	Sh3gl1	SH3-domain GRB2-like 1	14.4726	17.4415	1.20514	6.93672e-06	5.36075e-05
50496	E2f6	E2F transcription factor 6	10.6607	12.847	1.20507	1.04796e-05	7.8043e-05
54720	Rcan1	regulator of calcineurin 1	26.896	32.4088	1.20497	7.0277e-11	1.15107e-09
216134	Pdxk	pyridoxal (pyridoxine, vitamin B6) kinase	61.3607	73.8864	1.20413	9.47938e-53	1.19615e-50
66085	Eif3f	eukaryotic translation initiation factor 3, subunit F	122.69	147.69	1.20377	1.04793e-29	6.53323e-28
23999	Twf2	twinfilin, actin-binding protein, homolog 2 (Drosophila)	20.211	24.3261	1.20361	3.05138e-06	2.54653e-05
66706	Ndufaf3	NADH dehydrogenase (ubiquinone) 1 alpha subcomplex, assembly factor 3	39.135	47.101	1.20355	1.35155e-07	1.43652e-06
30052	Pcsk1n	proprotein convertase subtilisin/kexin type 1 inhibitor	416.017	500.695	1.20354	2.65182e-152	1.7428e-149
73024	2900064A13Rik	RIKEN cDNA 2900064A13 gene	47.0924	56.6727	1.20344	2.8793e-08	3.41725e-07
51798	Ech1	enoyl coenzyme A hydratase 1, peroxisomal	43.3075	52.1161	1.2034	8.10746e-09	1.03798e-07
56473	Fads2	fatty acid desaturase 2	78.3744	94.2804	1.20295	4.04222e-20	1.4793e-18
232934	Mypop	Myb-related transcription factor, partner of profilin	23.7653	28.5741	1.20235	3.61856e-09	4.83282e-08
26562	Ncdn	neurochondrin	491.738	591.146	1.20216	2.81932e-280	4.94101e-277
96979	Ptges2	prostaglandin E synthase 2	20.2135	24.2841	1.20138	2.08958e-07	2.16835e-06
11551	Adra2a	adrenergic receptor, alpha 2a	10.2391	12.2961	1.2009	9.84974e-07	9.00116e-06
50914	Olig1	oligodendrocyte transcription factor 1	57.7639	69.3651	1.20084	1.21689e-21	4.84698e-20
80795	Selk	selenoprotein K	62.6104	75.1538	1.20034	2.16264e-10	3.34753e-09
16582	Kifc3	kinesin family member C3	14.313	17.1765	1.20006	1.39599e-08	1.73651e-07
77891	Ube2s	ubiquitin-conjugating enzyme E2S	74.8107	89.7661	1.19991	6.7646e-12	1.24502e-10
53896	Slc7a10	solute carrier family 7 (cationic amino acid transporter, y+ system), member 10	18.2602	21.9083	1.19979	1.28678e-06	1.15189e-05
73750	Whrn	whirlin	6.64993	7.9779	1.1997	1.17509e-05	8.64896e-05
65254	Dpysl5	dihydropyrimidinase-like 5	11.3423	13.6035	1.19936	2.76046e-10	4.21498e-09
57259	Tob2	transducer of ERBB2, 2	7.10778	8.5242	1.19928	1.11876e-05	8.28848e-05
12308	Calb2	calbindin 2	28.4566	34.1169	1.19891	3.89158e-07	3.85323e-06
103694	Tmed4	transmembrane emp24 protein transport domain containing 4	42.8427	51.3538	1.19866	3.6342e-11	6.19031e-10
68634	Tm2d3	TM2 domain containing 3	29.6259	35.5067	1.1985	1.2304e-05	9.01815e-05
215303	Camk1g	calcium/calmodulin-dependent protein kinase I gamma	13.0714	15.6654	1.19844	1.69911e-06	1.48889e-05
20316	Sdf2	stromal cell derived factor 2	29.6566	35.5341	1.19819	5.80918e-07	5.55322e-06
269261	Rpl12	ribosomal protein L12	255.757	306.391	1.19798	5.5164e-26	2.87162e-24
20810	Srm	spermidine synthase	63.576	76.1278	1.19743	1.06047e-13	2.3726e-12
70178	Fam108c	family with sequence similarity 108, member C	18.6899	22.3783	1.19735	8.81512e-08	9.63554e-07
15184	Hdac5	histone deacetylase 5	47.8095	57.2412	1.19728	1.00482e-28	5.89182e-27
54375	Azin1	antizyme inhibitor 1	19.6344	23.5046	1.19711	1.4913e-14	3.65822e-13
20345	Selplg	selectin, platelet (p-selectin) ligand	14.4575	17.3068	1.19708	5.49372e-07	5.28047e-06
378702	Serf2	small EDRK-rich factor 2	46.9722	56.217	1.19681	1.05498e-21	4.22338e-20
329828	AI464131	expressed sequence AI464131	11.1086	13.2945	1.19678	1.38435e-08	1.72339e-07
14272	Fnta	farnesyltransferase, CAAX box, alpha	19.6275	23.485	1.19654	5.61572e-07	5.39444e-06
574402	Gpr17	G protein-coupled receptor 17	14.7465	17.6443	1.19651	8.79178e-13	1.77558e-11
52123	Agpat5	1-acylglycerol-3-phosphate O-acyltransferase 5 (lysophosphatidic acid acyltransferase, epsilon)	12.2512	14.6581	1.19647	8.02844e-08	8.85543e-07
56700	0610031J06Rik	RIKEN cDNA 0610031J06 gene	29.9967	35.8626	1.19555	8.14046e-08	8.95394e-07
384783	Irs2	insulin receptor substrate 2	12.7423	15.233	1.19547	1.35794e-09	1.91925e-08
19185	Psmd4	proteasome (prosome, macropain) 26S subunit, non-ATPase, 4	62.2437	74.344	1.1944	2.23822e-11	3.90957e-10
16874	Lhx6	LIM homeobox protein 6	8.83886	10.5571	1.19439	3.03776e-06	2.53785e-05
56279	Fam69b	family with sequence similarity 69, member B	31.7492	37.914	1.19417	1.20029e-08	1.50375e-07
224105	Pak2	p21 protein (Cdc42/Rac)-activated kinase 2	12.1691	14.5288	1.1939	3.10868e-08	3.65919e-07
11844	Arf5	ADP-ribosylation factor 5	89.9741	107.405	1.19373	1.08728e-12	2.17359e-11
19921	Rpl19	ribosomal protein L19	553.457	660.473	1.19336	3.74446e-59	5.51975e-57
66834	Acot13	acyl-CoA thioesterase 13	65.9867	78.716	1.19291	2.8868e-07	2.91508e-06
381677	Vgf	VGF nerve growth factor inducible	143.164	170.777	1.19288	3.55224e-55	4.70836e-53
545474	Scrt2	scratch homolog 2, zinc finger protein (Drosophila)	15.6538	18.6666	1.19246	1.83793e-09	2.55191e-08
68611	Mrpl28	mitochondrial ribosomal protein L28	41.2384	49.169	1.19231	5.85388e-08	6.59995e-07
52637	Cisd1	CDGSH iron sulfur domain 1	74.6492	88.9622	1.19174	3.35448e-11	5.73863e-10
11834	Aqr	aquarius	9.99816	11.9149	1.19171	1.67514e-08	2.0514e-07
23897	Hax1	HCLS1 associated X-1	39.5575	47.1304	1.19144	5.32206e-07	5.12797e-06
66959	Dusp26	dual specificity phosphatase 26 (putative)	47.4486	56.5188	1.19116	1.55685e-12	3.06568e-11
57370	B4galt3	UDP-Gal:betaGlcNAc beta 1,4-galactosyltransferase, polypeptide 3	29.5332	35.1753	1.19104	1.77609e-09	2.46821e-08
66448	Mrpl20	mitochondrial ribosomal protein L20	81.5102	97.0112	1.19017	4.1956e-08	4.81289e-07
94180	Acsbg1	acyl-CoA synthetase bubblegum family member 1	59.8214	71.1908	1.19006	1.88337e-25	9.55188e-24
73046	Glrx5	glutaredoxin 5 homolog (S. cerevisiae)	39.3788	46.8535	1.18981	4.57554e-06	3.69345e-05
68295	0610011L14Rik	RIKEN cDNA 0610011L14 gene	15.898	18.912	1.18958	4.9865e-09	6.53799e-08
56455	Dynll1	dynein light chain LC8-type 1	220.199	261.936	1.18954	2.1422e-55	2.86347e-53
233878	Sez6l2	seizure related 6 homolog like 2	99.5509	118.388	1.18922	2.5448e-44	2.57302e-42
13358	Slc25a1	solute carrier family 25 (mitochondrial carrier, citrate transporter), member 1	30.572	36.3537	1.18912	2.63682e-08	3.15558e-07
13660	Ehd1	EH-domain containing 1	18.6537	22.1708	1.18855	1.40614e-09	1.9785e-08
11419	Accn2	amiloride-sensitive cation channel 2, neuronal	26.4558	31.4416	1.18846	2.04978e-14	4.96639e-13
319655	Podxl2	podocalyxin-like 2	61.4763	73.0587	1.1884	2.9209e-17	9.08705e-16
21402	Skp1a	S-phase kinase-associated protein 1A	211.504	251.345	1.18837	2.17104e-38	1.82148e-36
224824	Pex6	peroxisomal biogenesis factor 6	19.0715	22.6628	1.18831	2.38654e-10	3.67606e-09
14664	Slc6a9	solute carrier family 6 (neurotransmitter transporter, glycine), member 9	15.3348	18.2168	1.18794	9.14584e-09	1.16243e-07
65113	Ndfip1	Nedd4 family interacting protein 1	223.897	265.965	1.18789	2.30112e-27	1.28708e-25
59022	Edf1	endothelial differentiation-related factor 1	127.426	151.357	1.1878	5.429e-12	1.011e-10
13167	Dbi	diazepam binding inhibitor	193.86	230.23	1.18761	2.026e-16	5.79965e-15
52898	Rnasek	ribonuclease, RNase K	265.629	315.413	1.18742	6.10448e-23	2.65251e-21
319352	C530028O21Rik	RIKEN cDNA C530028O21 gene	115.197	136.771	1.18728	1.50782e-37	1.22592e-35
20664	Sox1	SRY-box containing gene 1	18.8255	22.3445	1.18693	1.08007e-11	1.94475e-10
53414	Bysl	bystin-like	9.51019	11.2877	1.18691	4.19994e-06	3.41825e-05
17160	Man2b2	mannosidase 2, alpha B2	10.1428	12.038	1.18685	5.78212e-06	4.55097e-05
14137	Fdft1	farnesyl diphosphate farnesyl transferase 1	29.0551	34.4592	1.18599	2.85092e-11	4.93065e-10
269951	Idh2	isocitrate dehydrogenase 2 (NADP+), mitochondrial	22.4519	26.6164	1.18549	5.99174e-07	5.70354e-06
12192	Zfp36l1	zinc finger protein 36, C3H type-like 1	13.1572	15.5883	1.18477	6.17442e-07	5.86681e-06
106143	Cggbp1	CGG triplet repeat binding protein 1	14.1935	16.816	1.18477	3.18976e-09	4.29284e-08
18637	Pfdn2	prefoldin 2	54.1733	64.1714	1.18456	7.09396e-06	5.46887e-05
228356	1110051M20Rik	RIKEN cDNA 1110051M20 gene	47.9266	56.7343	1.18378	9.26476e-13	1.86157e-11
114143	Atp6v0b	ATPase, H+ transporting, lysosomal V0 subunit B	273.574	323.736	1.18336	1.81238e-31	1.20112e-29
14873	Gsto1	glutathione S-transferase omega 1	34.1679	40.4279	1.18321	2.14202e-06	1.83321e-05
16783	Lamp1	lysosomal-associated membrane protein 1	134.705	159.375	1.18314	4.10906e-38	3.42922e-36
19089	Prkcsh	protein kinase C substrate 80K-H	42.8279	50.6624	1.18293	1.1918e-12	2.37353e-11
27050	Rps3	ribosomal protein S3	164.079	194.092	1.18292	2.65796e-40	2.36859e-38
15468	Prmt2	protein arginine N-methyltransferase 2	30.3653	35.8989	1.18224	1.40594e-09	1.97999e-08
70456	Mpc2	mitochondrial pyruvate carrier 2	76.0272	89.8794	1.1822	4.151e-08	4.77214e-07
19744	Rheb	Ras homolog enriched in brain	48.3366	57.1308	1.18194	4.9017e-10	7.30761e-09
69908	Rab3b	RAB3B, member RAS oncogene family	31.6251	37.3726	1.18174	5.016e-14	1.16178e-12
20104	Rps6	ribosomal protein S6	214.17	253.065	1.18161	4.13934e-37	3.3142e-35
13353	Dgcr6	DiGeorge syndrome critical region gene 6	27.7635	32.8005	1.18143	1.10093e-05	8.16405e-05
227325	Dner	delta/notch-like EGF-related receptor	53.3922	63.0601	1.18107	2.65136e-24	1.24836e-22
110695	Aldh7a1	aldehyde dehydrogenase family 7, member A1	23.9178	28.2422	1.1808	1.65473e-10	2.58929e-09
20222	Sf3a2	splicing factor 3a, subunit 2	25.7717	30.4306	1.18078	3.0972e-07	3.11756e-06
15122	Hba-a1	hemoglobin alpha, adult chain 1	109.702	129.457	1.18008	5.93182e-09	7.70697e-08
18103	Nme2	NME/NM23 nucleoside diphosphate kinase 2	79.4127	93.6981	1.17989	6.43424e-08	7.20279e-07
99296	Hrh3	histamine receptor H3	69.9962	82.58	1.17978	2.03232e-22	8.52547e-21
100336	Ppp1r8	protein phosphatase 1, regulatory (inhibitor) subunit 8	24.2904	28.654	1.17965	3.17196e-07	3.18874e-06
58239	Dexi	dexamethasone-induced transcript	26.3078	31.0165	1.17898	7.83264e-06	5.98277e-05
69125	Cnot8	CCR4-NOT transcription complex, subunit 8	21.2025	24.9955	1.17889	1.18399e-06	1.06898e-05
67281	Rpl37	ribosomal protein L37	486.54	573.475	1.17868	1.93457e-51	2.3839e-49
68566	Caly	calcyon neuron-specific vesicular protein	230.854	272.101	1.17867	9.96636e-36	7.70585e-34
11676	Aldoc	aldolase C, fructose-bisphosphate	492.72	580.742	1.17865	9.52402e-110	4.17284e-107
83435	Plekha3	pleckstrin homology domain-containing, family A (phosphoinositide binding specific) member 3	15.4271	18.1791	1.17839	4.83556e-07	4.6994e-06
26407	Map3k4	mitogen-activated protein kinase kinase kinase 4	8.51998	10.0397	1.17838	1.41552e-06	1.25998e-05
67704	1810037I17Rik	RIKEN cDNA 1810037I17 gene	43.9826	51.8235	1.17827	1.44462e-06	1.283e-05
14790	Grcc10	gene rich cluster, C10 gene	210.798	248.353	1.17816	1.3115e-16	3.84505e-15
233870	Tufm	Tu translation elongation factor, mitochondrial	34.2585	40.3582	1.17805	3.83544e-09	5.10949e-08
78246	Phf23	PHD finger protein 23	22.8901	26.9603	1.17782	4.45928e-07	4.36871e-06
71883	Coq2	coenzyme Q2 homolog, prenyltransferase (yeast)	27.0126	31.8106	1.17762	1.38691e-06	1.23731e-05
56440	Snx1	sorting nexin 1	33.6607	39.6326	1.17741	1.85215e-09	2.56939e-08
14470	Rabac1	Rab acceptor 1 (prenylated)	150.153	176.723	1.17696	3.65124e-16	1.02293e-14
72865	Cxx1c	CAAX box 1C	230.723	271.53	1.17686	6.3947e-29	3.80617e-27
26940	Ecsit	ECSIT homolog (Drosophila)	29.7511	35.0087	1.17672	4.32488e-07	4.25024e-06
14268	Fn1	fibronectin 1	8.58111	10.0969	1.17665	3.71958e-10	5.59818e-09
17304	Mfge8	milk fat globule-EGF factor 8 protein	130.167	153.153	1.17659	2.7306e-34	1.98478e-32
433771	Minos1	mitochondrial inner membrane organizing system 1	27.3725	32.1995	1.17635	2.9597e-09	4.0175e-08
12632	Cfl2	cofilin 2, muscle	17.48	20.5555	1.17594	8.08798e-07	7.46033e-06
217125	Samd14	sterile alpha motif domain containing 14	25.2485	29.6862	1.17576	9.10076e-12	1.64996e-10
17684	Cited2	Cbp/p300-interacting transactivator, with Glu/Asp-rich carboxy-terminal domain, 2	28.8628	33.9324	1.17565	5.78866e-08	6.53576e-07
14248	Flii	flightless I homolog (Drosophila)	12.6131	14.8268	1.1755	2.47238e-07	2.53062e-06
67017	2010011I20Rik	RIKEN cDNA 2010011I20 gene	15.4634	18.1714	1.17512	6.92314e-08	7.69005e-07
67674	Trmt112	tRNA methyltransferase 11-2 homolog (S. cerevisiae)	40.4602	47.5451	1.17511	2.33288e-06	1.98578e-05
67044	Higd2a	HIG1 domain family, member 2A	177.883	208.984	1.17484	2.11896e-13	4.5784e-12
13663	Ei24	etoposide induced 2.4 mRNA	40.2154	47.244	1.17477	1.76934e-11	3.12517e-10
11983	Atpif1	ATPase inhibitory factor 1	400.415	470.105	1.17404	5.6301e-24	2.5966e-22
229707	Fam40a	family with sequence similarity 40, member A	20.5705	24.1487	1.17395	4.76674e-08	5.42466e-07
171469	Gpr37l1	G protein-coupled receptor 37-like 1	117.668	138.117	1.17378	3.35232e-33	2.35005e-31
73830	Eif3k	eukaryotic translation initiation factor 3, subunit K	137.069	160.888	1.17377	1.84051e-13	3.99868e-12
641376	Tomm40l	translocase of outer mitochondrial membrane 40 homolog-like (yeast)	22.0025	25.8245	1.17371	4.15322e-09	5.48649e-08
16513	Kcnj10	potassium inwardly-rectifying channel, subfamily J, member 10	48.1608	56.5222	1.17362	6.3317e-34	4.519e-32
19762	Rit2	Ras-like without CAAX 2	58.1309	68.2196	1.17355	2.45368e-13	5.27993e-12
114664	Hsd17b11	hydroxysteroid (17-beta) dehydrogenase 11	23.8459	27.9793	1.17334	1.06297e-05	7.89739e-05
67781	Ilf2	interleukin enhancer binding factor 2	34.9307	40.9586	1.17257	1.57119e-08	1.9422e-07
235611	Plxnb1	plexin B1	12.3526	14.4824	1.17242	6.58826e-15	1.67338e-13
78903	Wrnip1	Werner helicase interacting protein 1	17.5369	20.5583	1.17229	2.2637e-06	1.93211e-05
319953	Ttll1	tubulin tyrosine ligase-like 1	28.0898	32.9289	1.17227	1.66229e-07	1.75497e-06
12804	Cntfr	ciliary neurotrophic factor receptor	47.4889	55.6652	1.17217	1.93474e-12	3.76748e-11
232947	Ppp1r37	protein phosphatase 1, regulatory subunit 37	38.594	45.2353	1.17208	1.9648e-14	4.77516e-13
67763	Prpsap1	phosphoribosyl pyrophosphate synthetase-associated protein 1	26.4945	31.0523	1.17203	2.01302e-07	2.09857e-06
73047	Camk2n2	calcium/calmodulin-dependent protein kinase II inhibitor 2	85.4382	100.132	1.17198	1.6391e-13	3.58578e-12
67025	Rpl11	ribosomal protein L11	330.703	387.554	1.17191	7.6831e-24	3.52284e-22
109648	Npy	neuropeptide Y	154.48	181.007	1.17171	1.61875e-10	2.53802e-09
14357	Dtx1	deltex 1 homolog (Drosophila)	29.2185	34.2351	1.17169	5.87002e-14	1.34771e-12
18673	Phb	prohibitin	49.5343	58.018	1.17127	5.18088e-12	9.68223e-11
12794	Cnih2	cornichon homolog 2 (Drosophila)	324.506	379.898	1.1707	9.35712e-45	9.58376e-43
69662	2310061I04Rik	RIKEN cDNA 2310061I04 gene	52.9798	62.0104	1.17045	1.61846e-08	1.99593e-07
320473	Heatr5b	HEAT repeat containing 5B	9.08589	10.6344	1.17044	3.57892e-08	4.15993e-07
66142	Cox7b	cytochrome c oxidase subunit VIIb	136.575	159.832	1.17028	2.02852e-17	6.42487e-16
20720	Serpine2	serine (or cysteine) peptidase inhibitor, clade E, member 2	106.348	124.425	1.16998	4.73074e-26	2.47079e-24
55963	Slc1a4	solute carrier family 1 (glutamate/neutral amino acid transporter), member 4	21.978	25.713	1.16994	7.1854e-11	1.17203e-09
224132	Dirc2	disrupted in renal carcinoma 2 (human)	13.1597	15.3956	1.1699	1.19511e-07	1.278e-06
66366	Ergic3	ERGIC and golgi 3	82.3484	96.3259	1.16974	1.43665e-12	2.83254e-11
13498	Atn1	atrophin 1	58.8577	68.8337	1.16949	4.81512e-32	3.24568e-30
232440	H2afj	H2A histone family, member J	22.3333	26.1184	1.16948	9.19046e-06	6.93262e-05
14797	Aes	amino-terminal enhancer of split	410.854	480.365	1.16919	1.06192e-60	1.67497e-58
19941	Rpl26	ribosomal protein L26	368.24	430.523	1.16914	1.82418e-24	8.66651e-23
13063	Cycs	cytochrome c, somatic	54.5896	63.8169	1.16903	4.5977e-17	1.40542e-15
17992	Ndufa4	NADH dehydrogenase (ubiquinone) 1 alpha subcomplex, 4	398.597	465.971	1.16903	4.57046e-21	1.76259e-19
66416	Ndufa7	NADH dehydrogenase (ubiquinone) 1 alpha subcomplex, 7 (B14.5a)	195.852	228.944	1.16896	2.65344e-11	4.5992e-10
224897	Dpp9	dipeptidylpeptidase 9	22.2006	25.9473	1.16877	6.46936e-10	9.51877e-09
15239	Hgs	HGF-regulated tyrosine kinase substrate	33.3948	39.0239	1.16856	7.62066e-12	1.39444e-10
22186	Uba52	ubiquitin A-52 residue ribosomal protein fusion product 1	1263.18	1475.91	1.16841	4.23782e-75	9.68741e-73
68544	2310036O22Rik	RIKEN cDNA 2310036O22 gene	52.5218	61.3502	1.16809	2.86512e-06	2.3987e-05
268373	Ppia	peptidylprolyl isomerase A	1208.89	1411.98	1.16799	5.86456e-84	1.56783e-81
75104	Mmd2	monocyte to macrophage differentiation-associated 2	88.3805	103.22	1.16791	1.35564e-22	5.77907e-21
19184	Psmc5	protease (prosome, macropain) 26S subunit, ATPase 5	90.0949	105.199	1.16765	2.61624e-13	5.61442e-12
215653	Rassf2	Ras association (RalGDS/AF-6) domain family member 2	10.3909	12.1314	1.1675	4.58388e-07	4.47965e-06
12039	Bckdha	branched chain ketoacid dehydrogenase E1, alpha polypeptide	28.8635	33.6959	1.16742	4.85422e-07	4.71463e-06
353502	Hcfc1r1	host cell factor C1 regulator 1 (XPO1-dependent)	130.854	152.697	1.16692	1.11094e-17	3.56882e-16
67889	Rbm18	RNA binding motif protein 18	19.0341	22.2111	1.16691	4.63032e-06	3.72623e-05
52323	Klhl7	kelch-like 7 (Drosophila)	19.164	22.3625	1.1669	3.66172e-07	3.65084e-06
140742	Sesn1	sestrin 1	15.133	17.6506	1.16636	4.04088e-06	3.30071e-05
50524	Sall2	sal-like 2 (Drosophila)	19.2171	22.4137	1.16634	4.6952e-12	8.80587e-11
22352	Vim	vimentin	32.9183	38.3729	1.1657	4.78142e-07	4.65539e-06
20382	Srsf2	serine/arginine-rich splicing factor 2	66.6964	77.7457	1.16567	1.62191e-13	3.55312e-12
93843	Pnck	pregnancy upregulated non-ubiquitously expressed CaM kinase	56.6717	66.0425	1.16535	1.69887e-11	3.00407e-10
68066	Slc25a39	solute carrier family 25, member 39	55.2548	64.3644	1.16486	3.86458e-11	6.56147e-10
78100	8430410K20Rik	RIKEN cDNA 8430410K20 gene	18.1065	21.0914	1.16485	4.33552e-06	3.51589e-05
21672	Prdx2	peroxiredoxin 2	232.181	270.425	1.16472	4.48826e-23	1.97196e-21
170790	Mlc1	megalencephalic leukoencephalopathy with subcortical cysts 1 homolog (human)	75.4673	87.8847	1.16454	1.48829e-21	5.89818e-20
66471	Anp32e	acidic (leucine-rich) nuclear phosphoprotein 32 family, member E	18.6977	21.7715	1.1644	8.07194e-07	7.45426e-06
108682	Gpt2	glutamic pyruvate transaminase (alanine aminotransferase) 2	15.5867	18.1413	1.16389	8.89708e-08	9.70495e-07
14026	Evl	Ena-vasodilator stimulated phosphoprotein	48.2014	56.0988	1.16384	6.30076e-12	1.16236e-10
20021	Polr2c	polymerase (RNA) II (DNA directed) polypeptide C	40.2681	46.8435	1.16329	2.62192e-07	2.6681e-06
18611	Pea15a	phosphoprotein enriched in astrocytes 15A	241.735	281.162	1.1631	7.55776e-62	1.25483e-59
80987	Nckipsd	NCK interacting protein with SH3 domain	30.648	35.6462	1.16308	1.24843e-10	1.97309e-09
22771	Zic1	zinc finger protein of the cerebellum 1	22.4178	26.0703	1.16293	3.77282e-09	5.03032e-08
67695	Ost4	oligosaccharyltransferase 4 homolog (S. cerevisiae)	90.9561	105.767	1.16284	4.2527e-07	4.18191e-06
66508	2400001E08Rik	RIKEN cDNA 2400001E08 gene	85.0476	98.8758	1.16259	1.10138e-11	1.98085e-10
19384	Ran	RAN, member RAS oncogene family	95.0008	110.441	1.16253	5.4356e-21	2.09112e-19
19241	Tmsb4x	thymosin, beta 4, X chromosome	1041.76	1210.64	1.1621	1.86139e-61	3.0583e-59
12846	Comt	catechol-O-methyltransferase	62.1948	72.2675	1.16195	5.42608e-15	1.38488e-13
276846	Pigs	phosphatidylinositol glycan anchor biosynthesis, class S	24.3421	28.2802	1.16178	2.252e-07	2.32466e-06
98396	Slc41a1	solute carrier family 41, member 1	19.1037	22.1885	1.16148	1.70113e-10	2.65926e-09
67680	Sdhb	succinate dehydrogenase complex, subunit B, iron sulfur (Ip)	133.791	155.363	1.16124	7.52758e-15	1.89972e-13
22348	Slc32a1	solute carrier family 32 (GABA vesicular transporter), member 1	117.743	136.72	1.16118	3.47764e-35	2.61204e-33
244654	Mtss1l	metastasis suppressor 1-like	48.0997	55.845	1.16103	1.83795e-26	9.76092e-25
71994	Cnn3	calponin 3, acidic	38.6504	44.86	1.16066	4.56276e-09	6.00738e-08
14580	Gfap	glial fibrillary acidic protein	49.9803	57.9895	1.16025	6.93824e-15	1.7538e-13
66349	Atp5sl	ATP5S-like	19.8691	23.0481	1.16	3.40826e-06	2.81753e-05
11775	Ap3b2	adaptor-related protein complex 3, beta 2 subunit	37.012	42.9124	1.15942	3.71738e-15	9.62795e-14
319998	Tmem198	transmembrane protein 198	25.6764	29.7645	1.15922	7.7157e-07	7.13781e-06
12017	Bag1	BCL2-associated athanogene 1	63.1193	73.1497	1.15891	5.9013e-09	7.67997e-08
11702	Amd1	S-adenosylmethionine decarboxylase 1	14.9164	17.2849	1.15878	8.37222e-06	6.35797e-05
106529	Tecr	trans-2,3-enoyl-CoA reductase	358.109	414.869	1.1585	7.757e-41	7.03168e-39
68047	Mpnd	MPN domain containing	53.7821	62.291	1.15821	2.44848e-10	3.76412e-09
66055	0610009D07Rik	RIKEN cDNA 0610009D07 gene	45.5604	52.7675	1.15819	4.58632e-06	3.70026e-05
65962	Slc9a3r2	solute carrier family 9 (sodium/hydrogen exchanger), member 3 regulator 2	20.5582	23.8044	1.1579	6.4469e-06	5.02158e-05
104885	Tmem179	transmembrane protein 179	54.7917	63.4431	1.1579	1.04052e-13	2.3379e-12
228983	Osbpl2	oxysterol binding protein-like 2	24.8087	28.7143	1.15743	2.2957e-07	2.36513e-06
18643	Pfn1	profilin 1	189.301	218.886	1.15629	2.01372e-16	5.77498e-15
76808	Rpl18a	ribosomal protein L18A	197.822	228.606	1.15561	7.38042e-26	3.81677e-24
66306	Fam53c	family with sequence similarity 53, member C	13.8802	16.0378	1.15544	2.89582e-07	2.92231e-06
67898	Pef1	penta-EF hand domain containing 1	49.3392	57.0045	1.15536	9.50034e-09	1.20361e-07
30853	Mlf2	myeloid leukemia factor 2	404.008	466.698	1.15517	2.81058e-57	3.92312e-55
19206	Ptch1	patched homolog 1	10.1674	11.7445	1.15511	5.0311e-06	4.03025e-05
67443	Map1lc3b	microtubule-associated protein 1 light chain 3 beta	120.584	139.24	1.15471	4.77666e-20	1.74001e-18
12929	Crkl	v-crk sarcoma virus CT10 oncogene homolog (avian)-like	13.2228	15.2679	1.15467	1.83094e-06	1.58852e-05
12334	Capn2	calpain 2	19.8432	22.8889	1.15349	7.5062e-07	6.97263e-06
76795	Tbc1d9b	TBC1 domain family, member 9B	54.1684	62.4819	1.15347	1.44121e-28	8.35741e-27
71990	Ddx54	DEAD (Asp-Glu-Ala-Asp) box polypeptide 54	13.4782	15.5398	1.15296	1.80242e-06	1.56723e-05
101314	6720456B07Rik	RIKEN cDNA 6720456B07 gene	116.235	134.006	1.15289	3.77378e-11	6.41421e-10
19383	Raly	hnRNP-associated with lethal yellow	39.4557	45.4773	1.15262	2.33954e-07	2.40715e-06
100732	Mapre3	microtubule-associated protein, RP/EB family, member 3	121.097	139.563	1.1525	1.03869e-21	4.16876e-20
97820	4833439L19Rik	RIKEN cDNA 4833439L19 gene	61.3033	70.6495	1.15246	1.52756e-16	4.46189e-15
68089	Arpc4	actin related protein 2/3 complex, subunit 4	65.6263	75.6243	1.15235	1.76563e-13	3.8519e-12
11837	Rplp0	ribosomal protein, large, P0	207.414	238.922	1.15191	1.16977e-28	6.83365e-27
67963	Npc2	Niemann Pick type C2	21.1428	24.3487	1.15163	1.14144e-07	1.22475e-06
71517	9030624J02Rik	RIKEN cDNA 9030624J02 gene	16.3784	18.8607	1.15156	8.20854e-07	7.55828e-06
29864	Rnf11	ring finger protein 11	70.0792	80.6631	1.15103	8.36628e-13	1.69834e-11
56433	Vps29	vacuolar protein sorting 29 (S. pombe)	88.0322	101.322	1.15096	9.83754e-08	1.06791e-06
71954	Suds3	suppressor of defective silencing 3 homolog (S. cerevisiae)	36.3163	41.7786	1.15041	5.92582e-09	7.70552e-08
56808	Cacna2d2	calcium channel, voltage-dependent, alpha 2/delta subunit 2	28.0769	32.2958	1.15026	9.1839e-16	2.48469e-14
66158	Cxx1a	CAAX box 1A	97.1547	111.737	1.1501	3.65452e-13	7.69596e-12
20964	Syn1	synapsin I	234.601	269.763	1.14988	6.4606e-66	1.13226e-63
66734	Map1lc3a	microtubule-associated protein 1 light chain 3 alpha	248.862	286.147	1.14982	5.96296e-21	2.27733e-19
12349	Car2	carbonic anhydrase 2	64.5352	74.1934	1.14966	1.77095e-11	3.12103e-10
224613	Flywch1	FLYWCH-type zinc finger 1	65.2029	74.953	1.14954	3.73418e-15	9.65561e-14
19246	Ptpn1	protein tyrosine phosphatase, non-receptor type 1	13.8744	15.9452	1.14925	2.57718e-06	2.17962e-05
17984	Ndn	necdin	253.429	291.07	1.14853	1.4932e-36	1.18353e-34
14585	Gfra1	glial cell line derived neurotrophic factor family receptor alpha 1	27.0761	31.0883	1.14818	1.0065e-09	1.44586e-08
14164	Fgf1	fibroblast growth factor 1	24.2123	27.7995	1.14816	5.99108e-10	8.86466e-09
192173	Fam195b	family with sequence similarity 195, member B	59.7589	68.6022	1.14798	4.01344e-08	4.6241e-07
216156	Wdr18	WD repeat domain 18	23.0584	26.4673	1.14784	3.99496e-07	3.94074e-06
107566	Arl2bp	ADP-ribosylation factor-like 2 binding protein	74.15	85.0981	1.14765	4.16342e-13	8.72107e-12
207212	Arhgef17	Rho guanine nucleotide exchange factor (GEF) 17	22.1232	25.3724	1.14687	3.39576e-21	1.316e-19
18477	Prdx1	peroxiredoxin 1	80.5655	92.3589	1.14638	5.40728e-11	8.97779e-10
108679	Cops8	COP9 (constitutive photomorphogenic) homolog, subunit 8 (Arabidopsis thaliana)	52.7166	60.4262	1.14625	8.65618e-09	1.10286e-07
56436	Adrm1	adhesion regulating molecule 1	53.6073	61.437	1.14606	7.25164e-07	6.76805e-06
235339	Dlat	dihydrolipoamide S-acetyltransferase (E2 component of pyruvate dehydrogenase complex)	24.474	28.0458	1.14594	2.65442e-08	3.17424e-07
12955	Cryab	crystallin, alpha B	53.4305	61.2223	1.14583	3.94714e-07	3.89845e-06
242297	Fam110b	family with sequence similarity 110, member B	24.8904	28.5122	1.14551	1.27804e-05	9.337e-05
16870	Lhx2	LIM homeobox protein 2	25.0522	28.6915	1.14527	3.51246e-06	2.89608e-05
13016	Ctbp1	C-terminal binding protein 1	98.5473	112.86	1.14524	2.15792e-20	8.02756e-19
228994	Ythdf1	YTH domain family 1	16.7264	19.1544	1.14516	9.66082e-06	7.2562e-05
59090	Midn	midnolin	18.5115	21.1973	1.14509	2.1264e-07	2.20221e-06
68135	Eif3h	eukaryotic translation initiation factor 3, subunit H	126.586	144.952	1.14508	2.07938e-14	5.02267e-13
219024	Tmem55b	transmembrane protein 55b	23.9558	27.4173	1.1445	2.0168e-06	1.73546e-05
214951	Rhbdl1	rhomboid, veinlet-like 1 (Drosophila)	40.8808	46.7848	1.14442	5.5579e-06	4.38982e-05
329015	Atg2a	autophagy related 2A	9.69991	11.0974	1.14407	8.11566e-07	7.48149e-06
26891	Cops4	COP9 (constitutive photomorphogenic) homolog, subunit 4 (Arabidopsis thaliana)	43.9579	50.289	1.14403	6.3327e-07	5.99914e-06
53421	Sec61a1	Sec61 alpha 1 subunit (S. cerevisiae)	17.7936	20.3563	1.14403	1.32499e-05	9.63978e-05
67023	Use1	unconventional SNARE in the ER 1 homolog (S. cerevisiae)	57.3617	65.6211	1.14399	5.17318e-06	4.12729e-05
56370	Tagln3	transgelin 3	184.41	210.947	1.1439	1.15904e-19	4.14546e-18
83669	Wdr6	WD repeat domain 6	62.4656	71.4146	1.14326	2.53576e-22	1.05811e-20
57740	Stk32c	serine/threonine kinase 32C	55.9769	63.9727	1.14284	3.39906e-10	5.1403e-09
12759	Clu	clusterin	653.358	746.644	1.14278	1.16759e-96	4.00356e-94
71780	Isyna1	myo-inositol 1-phosphate synthase A1	33.4018	38.1686	1.14271	1.55508e-06	1.37336e-05
67465	Sf3a1	splicing factor 3a, subunit 1	19.9399	22.7836	1.14261	8.36208e-10	1.21227e-08
75687	Fam65a	family with sequence similarity 65, member A	26.5516	30.3241	1.14208	1.3968e-09	1.96888e-08
12876	Cpe	carboxypeptidase E	996.3	1137.85	1.14207	1.41464e-158	1.06253e-155
22375	Wars	tryptophanyl-tRNA synthetase	37.8441	43.1939	1.14137	2.6772e-09	3.6529e-08
20807	Srf	serum response factor	20.2148	23.0685	1.14117	3.00262e-08	3.54228e-07
72157	Pgm2	phosphoglucomutase 2	39.7771	45.3803	1.14087	2.59398e-08	3.1114e-07
20218	Khdrbs1	KH domain containing, RNA binding, signal transduction associated 1	61.5217	70.1755	1.14066	8.0776e-13	1.64397e-11
51801	Ramp1	receptor (calcitonin) activity modifying protein 1	34.4678	39.3069	1.14039	3.74114e-08	4.32935e-07
380684	Nefh	neurofilament, heavy polypeptide	14.8125	16.8914	1.14035	5.339e-06	4.24242e-05
77552	Shisa4	shisa homolog 4 (Xenopus laevis)	62.9793	71.7857	1.13983	1.03821e-06	9.43845e-06
69219	Ddah1	dimethylarginine dimethylaminohydrolase 1	48.8262	55.6499	1.13975	9.07538e-16	2.45955e-14
13629	Eef2	eukaryotic translation elongation factor 2	483.493	551.054	1.13974	2.02108e-124	1.13852e-121
15461	Hras1	Harvey rat sarcoma virus oncogene 1	44.9187	51.1815	1.13943	7.25872e-09	9.36155e-08
57423	Atp5j2	ATP synthase, H+ transporting, mitochondrial F0 complex, subunit F2	329.8	375.767	1.13938	3.0056e-14	7.17206e-13
53607	Snrpa	small nuclear ribonucleoprotein polypeptide A	64.4745	73.452	1.13924	1.80158e-08	2.20111e-07
233208	Scaf1	SR-related CTD-associated factor 1	50.7468	57.7856	1.13871	6.7985e-17	2.05034e-15
81489	Dnajb1	DnaJ (Hsp40) homolog, subfamily B, member 1	24.7784	28.2148	1.13869	6.00674e-06	4.7113e-05
73737	1110008P14Rik	RIKEN cDNA 1110008P14 gene	146.093	166.339	1.13859	1.06036e-07	1.14164e-06
17319	Mif	macrophage migration inhibitory factor	499.05	568.171	1.1385	1.72226e-21	6.79129e-20
234695	Rltpr	RGD motif, leucine rich repeats, tropomodulin domain and proline-rich containing	22.9501	26.1223	1.13822	9.04696e-06	6.83091e-05
193742	Abhd16a	abhydrolase domain containing 16A	39.6525	45.133	1.13821	1.66962e-06	1.46631e-05
110391	Qdpr	quinoid dihydropteridine reductase	71.0627	80.884	1.13821	1.50378e-08	1.86472e-07
238330	6430527G18Rik	RIKEN cDNA 6430527G18 gene	25.679	29.2239	1.13805	7.68316e-09	9.87665e-08
56495	Asna1	arsA arsenite transporter, ATP-binding, homolog 1 (bacterial)	84.1071	95.7072	1.13792	5.05646e-09	6.61323e-08
11816	Apoe	apolipoprotein E	1153.13	1311.86	1.13765	2.2541e-105	8.88848e-103
80286	Tusc3	tumor suppressor candidate 3	120.525	137.048	1.1371	5.34176e-13	1.11009e-11
15114	Hap1	huntingtin-associated protein 1	95.3777	108.44	1.13696	6.15088e-30	3.88071e-28
223918	Spryd3	SPRY domain containing 3	61.5929	70.0228	1.13687	9.303e-12	1.68469e-10
26893	Cops6	COP9 (constitutive photomorphogenic) homolog, subunit 6 (Arabidopsis thaliana)	73.5207	83.5581	1.13653	1.91116e-06	1.64906e-05
20918	Eif1	eukaryotic translation initiation factor 1	250.853	285.046	1.13631	4.45398e-24	2.07235e-22
64294	Itm2c	integral membrane protein 2C	570.433	648.124	1.1362	2.59122e-78	6.01049e-76
19826	Rnps1	ribonucleic acid binding protein S1	79.9159	90.755	1.13563	1.23168e-11	2.20514e-10
78928	Pigt	phosphatidylinositol glycan anchor biosynthesis, class T	51.2757	58.216	1.13535	3.18708e-11	5.49397e-10
239217	Kctd12	potassium channel tetramerisation domain containing 12	15.5469	17.6499	1.13527	2.2749e-07	2.34676e-06
319939	Tns3	tensin 3	11.9215	13.5324	1.13513	2.954e-08	3.49801e-07
209318	Gps1	G protein pathway suppressor 1	64.1171	72.7797	1.13511	2.84498e-10	4.32728e-09
20910	Stxbp1	syntaxin binding protein 1	261.039	296.307	1.1351	3.78546e-71	7.75429e-69
105859	Csdc2	cold shock domain containing C2, RNA binding	73.6462	83.588	1.13499	9.01704e-16	2.44795e-14
15469	Prmt1	protein arginine N-methyltransferase 1	57.2871	64.997	1.13458	1.00108e-06	9.12721e-06
72844	Kctd17	potassium channel tetramerisation domain containing 17	69.4666	78.798	1.13433	4.51672e-08	5.16622e-07
19275	Ptprn	protein tyrosine phosphatase, receptor type, N	189.173	214.516	1.13397	1.2682e-45	1.34251e-43
11632	Aip	aryl-hydrocarbon receptor-interacting protein	49.1381	55.7091	1.13372	3.98378e-06	3.25745e-05
67673	Tceb2	transcription elongation factor B (SIII), polypeptide 2	344.761	390.814	1.13358	5.30432e-14	1.22496e-12
12971	Crym	crystallin, mu	143.916	163.124	1.13346	1.71525e-15	4.50161e-14
240514	Ccdc85b	coiled-coil domain containing 85B	14.4596	16.386	1.13322	1.37598e-05	9.9969e-05
66290	Atp6v1g1	ATPase, H+ transporting, lysosomal V1 subunit G1	60.3526	68.3816	1.13304	9.95594e-06	7.44948e-05
15331	Hmgn2	high mobility group nucleosomal binding domain 2	104.709	118.622	1.13288	2.95552e-09	4.01528e-08
14866	Gstm5	glutathione S-transferase, mu 5	158.699	179.749	1.13265	5.11834e-12	9.5767e-11
27220	Cartpt	CART prepropeptide	128.693	145.729	1.13237	4.61692e-10	6.89609e-09
13800	Enah	enabled homolog (Drosophila)	21.8305	24.7164	1.1322	3.25106e-08	3.82109e-07
14104	Fasn	fatty acid synthase	42.5063	48.1247	1.13218	2.92136e-29	1.76546e-27
66181	Nop10	NOP10 ribonucleoprotein homolog (yeast)	111.537	126.239	1.13181	2.44132e-06	2.07361e-05
11465	Actg1	actin, gamma, cytoplasmic 1	912.178	1032.38	1.13177	3.57668e-106	1.44654e-103
276770	Eif5a	eukaryotic translation initiation factor 5A	260.528	294.762	1.1314	2.90058e-25	1.42971e-23
15374	Hn1	hematological and neurological expressed sequence 1	79.3942	89.7974	1.13103	1.67035e-08	2.05191e-07
70827	Trak2	trafficking protein, kinesin binding 2	34.3655	38.853	1.13058	1.87673e-15	4.91722e-14
14228	Fkbp4	FK506 binding protein 4	56.8647	64.2753	1.13032	1.49159e-09	2.09128e-08
54376	Cacng3	calcium channel, voltage-dependent, gamma subunit 3	60.3088	68.1533	1.13007	7.1432e-07	6.6787e-06
59095	Fxyd6	FXYD domain-containing ion transport regulator 6	71.554	80.858	1.13003	2.22762e-09	3.07404e-08
19046	Ppp1cb	protein phosphatase 1, catalytic subunit, beta isoform	44.4359	50.2102	1.12995	4.1526e-12	7.82544e-11
12260	C1qb	complement component 1, q subcomponent, beta polypeptide	57.3822	64.8347	1.12988	5.90456e-06	4.64039e-05
329910	Acot11	acyl-CoA thioesterase 11	10.277	11.6106	1.12976	2.55814e-06	2.16468e-05
17283	Men1	multiple endocrine neoplasia 1	26.8946	30.3732	1.12934	1.28111e-06	1.14877e-05
20280	Scp2	sterol carrier protein 2, liver	37.7145	42.5909	1.1293	6.318e-07	5.98881e-06
272359	Irf2bp1	interferon regulatory factor 2 binding protein 1	26.0263	29.3887	1.12919	2.04024e-06	1.75276e-05
26611	Rcn2	reticulocalbin 2	44.3739	50.1041	1.12913	7.20888e-07	6.73213e-06
11947	Atp5b	ATP synthase, H+ transporting mitochondrial F1 complex, beta subunit	760.884	859.096	1.12908	3.12318e-87	8.79677e-85
11820	App	amyloid beta (A4) precursor protein	355.291	401.146	1.12906	1.55547e-66	2.75667e-64
66496	Ppdpf	pancreatic progenitor cell differentiation and proliferation factor homolog (zebrafish)RIKEN cDNA 2700038C09 gene	93.1048	105.116	1.12901	2.70672e-06	2.27818e-05
66494	Prelid1	PRELI domain containing 1	152.986	172.72	1.12899	7.39904e-12	1.35546e-10
110854	Ppp2r4	protein phosphatase 2A, regulatory subunit B (PR 53)	90.0687	101.681	1.12893	6.56162e-16	1.7937e-14
104112	Acly	ATP citrate lyase	50.7086	57.2447	1.12889	9.80692e-16	2.64418e-14
110959	Nudt19	nudix (nucleoside diphosphate linked moiety X)-type motif 19	42.5446	48.0263	1.12885	9.14434e-06	6.90113e-05
66498	Dda1	DET1 and DDB1 associated 1	40.3835	45.5715	1.12847	7.8749e-07	7.27656e-06
216558	Ugp2	UDP-glucose pyrophosphorylase 2	25.3702	28.6266	1.12836	1.24191e-05	9.08986e-05
27276	Plekhb1	pleckstrin homology domain containing, family B (evectins) member 1	128.321	144.772	1.1282	2.25356e-20	8.36362e-19
625249	Gpx4	glutathione peroxidase 4	300.241	338.7	1.12809	5.34426e-22	2.18948e-20
14886	Gtf2i	general transcription factor II I	56.3921	63.6118	1.12803	8.57452e-17	2.547e-15
18217	Ntsr2	neurotensin receptor 2	113.324	127.806	1.12779	4.11782e-14	9.65087e-13
14870	Gstp1	glutathione S-transferase, pi 1	174.792	197.065	1.12742	4.13752e-09	5.47492e-08
14670	Gnl1	guanine nucleotide binding protein-like 1	71.7026	80.8174	1.12712	5.78562e-13	1.19602e-11
54198	Snx3	sorting nexin 3	143.062	161.24	1.12706	1.51147e-14	3.70193e-13
27225	Ddx24	DEAD (Asp-Glu-Ala-Asp) box polypeptide 24	72.9989	82.2729	1.12704	8.52858e-15	2.13526e-13
64144	Mllt1	myeloid/lymphoid or mixed-lineage leukemia (trithorax homolog, Drosophila); translocated to, 1	27.8213	31.3494	1.12682	3.51534e-08	4.09206e-07
20473	Six3	sine oculis-related homeobox 3	22.1329	24.936	1.12665	3.41084e-07	3.42234e-06
76497	Ppp1r11	protein phosphatase 1, regulatory (inhibitor) subunit 11	44.8215	50.4879	1.12642	5.96682e-06	4.68465e-05
12539	Cdc37	cell division cycle 37	43.8487	49.3681	1.12587	2.55132e-07	2.60466e-06
11740	Slc25a5	solute carrier family 25 (mitochondrial carrier, adenine nucleotide translocator), member 5	167.393	188.423	1.12563	7.93624e-13	1.61938e-11
214240	Disp2	dispatched homolog 2 (Drosophila)	57.0188	64.1767	1.12554	3.69608e-24	1.7248e-22
98999	Znfx1	zinc finger, NFX1-type containing 1	10.7803	12.1332	1.12549	1.38646e-06	1.23762e-05
13033	Ctsd	cathepsin D	178.092	200.44	1.12549	1.11439e-22	4.78944e-21
11758	Prdx6	peroxiredoxin 6	107.97	121.513	1.12544	6.85358e-17	2.06301e-15
84113	Ptov1	prostate tumor over expressed gene 1	96.9642	109.121	1.12537	2.30078e-13	4.95768e-12
70025	Acot7	acyl-CoA thioesterase 7	175.699	197.666	1.12503	3.04096e-17	9.40491e-16
72661	Serp2	stress-associated endoplasmic reticulum protein family member 2	117.09	131.721	1.12495	1.7632e-07	1.85036e-06
66624	Spcs2	signal peptidase complex subunit 2 homolog (S. cerevisiae)	34.9373	39.2954	1.12474	6.586e-07	6.20555e-06
93706	Pcdhgc3	protocadherin gamma subfamily C, 3	17.2486	19.3978	1.12461	4.60616e-07	4.49585e-06
54383	Phc2	polyhomeotic-like 2 (Drosophila)	27.2703	30.6671	1.12456	7.55666e-08	8.35257e-07
216169	Fam108a	family with sequence similarity 108, member A	91.4938	102.879	1.12443	6.38824e-10	9.40819e-09
20203	S100b	S100 protein, beta polypeptide, neural	47.4691	53.3733	1.12438	1.60034e-06	1.40939e-05
66537	Pomp	proteasome maturation protein	127.408	143.24	1.12426	1.79173e-06	1.56052e-05
22195	Ube2l3	ubiquitin-conjugating enzyme E2L 3	92.7637	104.279	1.12414	9.86942e-15	2.45925e-13
192185	Nadk	NAD kinase	26.3105	29.5672	1.12378	7.3935e-07	6.88416e-06
53418	B4galt2	UDP-Gal:betaGlcNAc beta 1,4- galactosyltransferase, polypeptide 2	31.3192	35.1793	1.12325	9.74654e-06	7.31361e-05
68552	1110003E01Rik	RIKEN cDNA 1110003E01 gene	46.947	52.7316	1.12322	1.74083e-06	1.52039e-05
57028	Pdxp	pyridoxal (pyridoxine, vitamin B6) phosphatase	142.242	159.714	1.12284	2.80884e-18	9.3468e-17
231887	Pdap1	PDGFA associated protein 1	58.1337	65.2513	1.12244	3.4524e-07	3.45964e-06
53972	Ngef	neuronal guanine nucleotide exchange factor	133.379	149.705	1.1224	2.3869e-26	1.26337e-24
14904	Gtpbp1	GTP binding protein 1	22.8635	25.6608	1.12235	7.74868e-06	5.92151e-05
27981	D4Wsu53e	DNA segment, Chr 4, Wayne State University 53, expressed	64.5245	72.4175	1.12233	2.72306e-06	2.29071e-05
21807	Tsc22d1	TSC22 domain family, member 1	126.061	141.477	1.12229	1.30839e-34	9.64354e-33
21769	Zfand3	zinc finger, AN1-type domain 3	31.3919	35.2306	1.12228	5.02898e-06	4.03059e-05
224742	Abcf1	ATP-binding cassette, sub-family F (GCN20), member 1	28.6684	32.1695	1.12213	1.48687e-06	1.31977e-05
270058	Mtap1s	microtubule-associated protein 1S	23.3881	26.2392	1.1219	7.21572e-06	5.54917e-05
53598	Dctn3	dynactin 3	92.4115	103.643	1.12153	2.59298e-06	2.18946e-05
75608	Chmp4b	charged multivesicular body protein 4B	104.972	117.723	1.12147	7.63594e-11	1.24295e-09
232975	Atp1a3	ATPase, Na+/K+ transporting, alpha 3 polypeptide	925.005	1037.3	1.1214	1.80341e-219	2.18809e-216
76824	Fam54b	family with sequence similarity 54, member B	39.9178	44.7582	1.12126	1.13277e-05	8.37656e-05
140580	Elmo1	engulfment and cell motility 1	34.7065	38.8791	1.12022	3.6429e-13	7.68175e-12
15902	Id2	inhibitor of DNA binding 2	73.0647	81.8318	1.11999	5.16456e-06	4.12459e-05
67097	Rps10	ribosomal protein S10	274.928	307.904	1.11994	2.1351e-11	3.73358e-10
22378	Wbp2	WW domain binding protein 2	239.507	268.172	1.11968	7.43428e-27	4.05747e-25
14683	Gnas	GNAS (guanine nucleotide binding protein, alpha stimulating) complex locus	414.822	464.392	1.1195	3.50254e-81	8.91057e-79
67382	Brd3	bromodomain containing 3	14.2831	15.9875	1.11933	9.85484e-06	7.38084e-05
13806	Eno1	enolase 1, alpha non-neuron	282.851	316.473	1.11887	4.54718e-28	2.59865e-26
14828	Hspa5	heat shock protein 5	63.648	71.2109	1.11882	1.18434e-11	2.12763e-10
12669	Chrm1	cholinergic receptor, muscarinic 1, CNS	33.0892	37.0206	1.11881	1.76543e-12	3.44631e-11
232333	Slc6a1	solute carrier family 6 (neurotransmitter transporter, GABA), member 1	126.35	141.358	1.11878	1.56674e-33	1.10817e-31
22225	Usp5	ubiquitin specific peptidase 5 (isopeptidase T)	76.6444	85.7421	1.1187	8.30862e-14	1.88564e-12
69029	1500032L24Rik	RIKEN cDNA 1500032L24 gene	176.192	197.097	1.11865	2.67222e-07	2.71229e-06
29858	Pmm1	phosphomannomutase 1	96.9853	108.441	1.11812	4.06622e-08	4.6815e-07
68724	Arl8a	ADP-ribosylation factor-like 8A	133.413	149.166	1.11807	7.98686e-13	1.62761e-11
103172	Chchd10	coiled-coil-helix-coiled-coil-helix domain containing 10	335.553	375.013	1.1176	2.38994e-20	8.82823e-19
71810	Ranbp3	RAN binding protein 3	38.2179	42.6985	1.11724	4.35772e-06	3.53208e-05
112406	Egln2	EGL nine homolog 2 (C. elegans)	38.1256	42.5929	1.11717	5.25628e-06	4.18301e-05
66477	Usmg5	upregulated during skeletal muscle growth 5	443.041	494.916	1.11709	1.76749e-10	2.75481e-09
192662	Arhgdia	Rho GDP dissociation inhibitor (GDI) alpha	159.032	177.613	1.11683	8.93062e-26	4.58836e-24
13627	Eef1a1	eukaryotic translation elongation factor 1 alpha 1	1862.8	2079.27	1.11621	3.94586e-184	3.66106e-181
54609	Ubqln2	ubiquilin 2	84.4783	94.2908	1.11615	1.66096e-16	4.80704e-15
72296	Rusc1	RUN and SH3 domain containing 1	48.3829	53.9914	1.11592	1.3297e-10	2.09734e-09
28075	Pppde2	PPPDE peptidase domain containing 2	44.5781	49.735	1.11568	1.62234e-08	1.99915e-07
223701	Mkl1	MKL (megakaryoblastic leukemia)/myocardin-like 1	26.5041	29.5623	1.11538	7.18052e-08	7.95912e-07
226971	Plekhb2	pleckstrin homology domain containing, family B (evectins) member 2	91.956	102.551	1.11522	3.49356e-17	1.07415e-15
19357	Rad21	RAD21 homolog (S. pombe)	32.8708	36.6422	1.11473	5.6756e-07	5.44202e-06
78920	Dlst	dihydrolipoamide S-succinyltransferase (E2 component of 2-oxo-glutarate complex)	35.2973	39.3439	1.11464	6.31824e-06	4.93843e-05
72727	B3gat3	beta-1,3-glucuronyltransferase 3 (glucuronosyltransferase I)	80.7916	89.9769	1.11369	6.95232e-08	7.71703e-07
64652	Nisch	nischarin	116.716	129.98	1.11365	1.62834e-35	1.25287e-33
56695	Pnkd	paroxysmal nonkinesiogenic dyskinesia	73.8721	82.2639	1.1136	1.96202e-12	3.81121e-11
98432	Phlpp1	PH domain and leucine rich repeat protein phosphatase 1	17.8801	19.9107	1.11357	2.76796e-07	2.80225e-06
68953	Chmp2a	charged multivesicular body protein 2A	116.665	129.902	1.11346	5.07122e-06	4.0562e-05
14232	Fkbp8	FK506 binding protein 8	215.112	239.406	1.11293	1.23848e-20	4.66218e-19
15166	Hcn2	hyperpolarization-activated, cyclic nucleotide-gated K+ 2	52.7505	58.7048	1.11288	8.74666e-10	1.2657e-08
18293	Ogdh	oxoglutarate dehydrogenase (lipoamide)	58.085	64.6331	1.11273	2.23608e-21	8.73012e-20
71679	Atp5h	ATP synthase, H+ transporting, mitochondrial F0 complex, subunit d	326.18	362.937	1.11269	2.59168e-10	3.96879e-09
23879	Fxr2	fragile X mental retardation, autosomal homolog 2	38.4805	42.8135	1.1126	7.1062e-07	6.64805e-06
20116	Rps8	ribosomal protein S8	289.968	322.55	1.11237	1.47885e-13	3.25326e-12
21770	Ppp2r5d	protein phosphatase 2, regulatory subunit B (B56), delta isoform	56.5274	62.8541	1.11192	9.67204e-10	1.39449e-08
17192	Mbd3	methyl-CpG binding domain protein 3	71.5889	79.5739	1.11154	5.08592e-07	4.91847e-06
107338	Gbf1	golgi-specific brefeldin A-resistance factor 1	17.926	19.9222	1.11136	1.29665e-07	1.38096e-06
14184	Fgfr3	fibroblast growth factor receptor 3	27.3169	30.3584	1.11134	6.51926e-08	7.28762e-07
226180	Ina	internexin neuronal intermediate filament protein, alpha	55.9604	62.1695	1.11096	4.52672e-08	5.17391e-07
93684	2015-09-15	selenoprotein	74.8918	83.1807	1.11068	4.10152e-06	3.34851e-05
80750	N4bp1	NEDD4 binding protein 1	12.9889	14.4228	1.11039	8.10036e-06	6.16339e-05
14325	Ftl1	ferritin light chain 1	244.705	271.692	1.11029	4.78258e-14	1.11591e-12
104175	Sbk1	SH3-binding kinase 1	27.5353	30.5555	1.10968	5.16428e-07	4.98508e-06
19933	Rpl21	ribosomal protein L21	178.657	198.181	1.10928	1.32e-15	3.49334e-14
15212	Hexb	hexosaminidase B	71.1493	78.9167	1.10917	8.79824e-08	9.62376e-07
13007	Csrp1	cysteine and glycine-rich protein 1	139.615	154.855	1.10916	6.66424e-15	1.68995e-13
66556	Drap1	Dr1 associated protein 1 (negative cofactor 2 alpha)	161.812	179.472	1.10914	9.3754e-09	1.19065e-07
12453	Ccni	cyclin I	91.1082	101.049	1.10911	1.36575e-13	3.02555e-12
12716	Ckmt1	creatine kinase, mitochondrial 1, ubiquitous	155.602	172.495	1.10857	8.9656e-13	1.80837e-11
14704	Gng3	guanine nucleotide binding protein (G protein), gamma 3	194.133	215.199	1.10851	2.381e-16	6.76676e-15
28080	Atp5o	ATP synthase, H+ transporting, mitochondrial F1 complex, O subunit	268.723	297.88	1.1085	6.79808e-11	1.1181e-09
66589	Ube2v1	ubiquitin-conjugating enzyme E2 variant 1	181.823	201.53	1.10839	1.8077e-17	5.74857e-16
69993	Chn2	chimerin (chimaerin) 2	30.5323	33.8403	1.10834	8.30638e-07	7.63945e-06
110213	Tmbim6	transmembrane BAX inhibitor motif containing 6	129.126	143.084	1.1081	5.84782e-18	1.90968e-16
57754	Cend1	cell cycle exit and neuronal differentiation 1	233.121	258.289	1.10796	1.30536e-15	3.46042e-14
69683	2310044H10Rik	RIKEN cDNA 2310044H10 gene	126.386	140.024	1.10791	5.33256e-13	1.10964e-11
13191	Dctn1	dynactin 1	98.7764	109.413	1.10768	8.39722e-22	3.39614e-20
117148	Necab2	N-terminal EF-hand calcium binding protein 2	97.7579	108.281	1.10765	7.16382e-11	1.16972e-09
71918	Zcchc24	zinc finger, CCHC domain containing 24	20.3202	22.506	1.10757	1.21848e-05	8.9433e-05
27410	Abca3	ATP-binding cassette, sub-family A (ABC1), member 3	15.0286	16.6447	1.10753	1.17094e-05	8.62648e-05
14086	Fscn1	fascin homolog 1, actin bundling protein (Strongylocentrotus purpuratus)	112.748	124.864	1.10746	5.54236e-15	1.41227e-13
11517	Adcyap1r1	adenylate cyclase activating polypeptide 1 receptor 1	44.0616	48.7958	1.10744	3.0163e-14	7.18672e-13
19988	Rpl6	ribosomal protein L6	243.085	269.13	1.10714	2.01182e-16	5.78004e-15
114641	Rpl31	ribosomal protein L31	250.385	277.109	1.10673	1.71226e-14	4.16781e-13
22152	Tubb3	tubulin, beta 3 class III	222.76	246.466	1.10642	1.09375e-17	3.52076e-16
16478	Jund	Jun proto-oncogene related gene d	59.3937	65.7099	1.10635	2.52436e-09	3.45332e-08
27370	Rps26	ribosomal protein S26	488.857	540.787	1.10623	1.2758e-11	2.27638e-10
277360	Prex1	phosphatidylinositol-3,4,5-trisphosphate-dependent Rac exchange factor 1	28.9579	32.029	1.10606	6.81646e-10	1.00108e-08
14299	Ncs1	neuronal calcium sensor 1	111.155	122.937	1.10599	2.58332e-24	1.21996e-22
76192	Abhd12	abhydrolase domain containing 12	151.981	168.041	1.10567	1.59434e-13	3.49757e-12
105298	Epdr1	ependymin related protein 1 (zebrafish)	48.1512	53.2354	1.10559	6.73022e-06	5.21906e-05
76308	Rab1b	RAB1B, member RAS oncogene family	99.5115	110.006	1.10546	1.69808e-09	2.36189e-08
28015	Polr2m	polymerase (RNA) II (DNA directed) polypeptide M	75.9139	83.913	1.10537	8.1472e-09	1.04222e-07
20112	Rps6ka2	ribosomal protein S6 kinase, polypeptide 2	23.8824	26.3803	1.10459	2.04938e-07	2.12944e-06
73710	Tubb2b	tubulin, beta 2B class IIB	68.578	75.7488	1.10456	3.63866e-07	3.63244e-06
78339	Ttyh3	tweety homolog 3 (Drosophila)	79.2781	87.5639	1.10452	6.82178e-19	2.34423e-17
65106	Arl6ip5	ADP-ribosylation factor-like 6 interacting protein 5	83.5612	92.2842	1.10439	1.27965e-05	9.34438e-05
22360	Nrsn1	neurensin 1	210.933	232.867	1.10398	2.04068e-21	8.00688e-20
68728	Trp53inp2	transformation related protein 53 inducible nuclear protein 2	47.4958	52.4346	1.10398	6.09666e-10	9.00399e-09
66090	Ypel3	yippee-like 3 (Drosophila)	146.611	161.829	1.1038	1.0136e-07	1.09579e-06
21981	Ppp1r13b	protein phosphatase 1, regulatory (inhibitor) subunit 13B	23.7148	26.1668	1.1034	7.93626e-06	6.0502e-05
56213	Htra1	HtrA serine peptidase 1	69.6957	76.8732	1.10298	4.32664e-09	5.7108e-08
76267	Fads1	fatty acid desaturase 1	105	115.809	1.10295	2.73506e-16	7.75901e-15
68267	Slc25a22	solute carrier family 25 (mitochondrial carrier, glutamate), member 22	106.968	117.944	1.10261	2.31554e-12	4.46492e-11
23934	Ly6h	lymphocyte antigen 6 complex, locus H	290.786	320.615	1.10258	2.1356e-17	6.75046e-16
73723	Sh3bgrl3	SH3 domain binding glutamic acid-rich protein-like 3	278.792	307.352	1.10244	1.60915e-09	2.2481e-08
100503659	Dos	downstream of Stk11	117.203	129.189	1.10227	9.05848e-17	2.68066e-15
21762	Psmd2	proteasome (prosome, macropain) 26S subunit, non-ATPase, 2	61.6853	67.9448	1.10147	4.19262e-08	4.81297e-07
235431	Coro2b	coronin, actin binding protein, 2B	77.6586	85.5154	1.10117	2.87044e-14	6.85992e-13
11951	Atp5g1	ATP synthase, H+ transporting, mitochondrial F0 complex, subunit c1 (subunit 9)	274.128	301.81	1.10098	2.78638e-10	4.25044e-09
21849	Trim28	tripartite motif-containing 28	52.616	57.905	1.10052	2.8174e-08	3.34882e-07
11771	Ap2a1	adaptor protein complex AP-2, alpha 1 subunit	98.517	108.417	1.10049	4.85696e-15	1.24974e-13
207740	Fam100a	family with sequence similarity 100, member A	113.508	124.869	1.10009	5.75272e-08	6.50449e-07
22384	Eif4h	eukaryotic translation initiation factor 4H	128.622	141.477	1.09994	4.2395e-13	8.85691e-12
77980	Sbf1	SET binding factor 1	32.4852	35.7183	1.09952	3.46508e-10	5.23513e-09
606496	Gsk3a	glycogen synthase kinase 3 alpha	129.347	142.174	1.09916	3.2365e-13	6.85226e-12
245877	Mtap7d1	microtubule-associated protein 7 domain containing 1	85.822	94.2934	1.09871	7.92866e-12	1.44744e-10
23980	Pebp1	phosphatidylethanolamine binding protein 1	389.569	428.006	1.09866	3.37102e-18	1.11237e-16
76510	Trappc9	trafficking protein particle complex 9	22.7603	25.0052	1.09863	1.28312e-05	9.3654e-05
22123	Psmd3	proteasome (prosome, macropain) 26S subunit, non-ATPase, 3	70.8368	77.8211	1.0986	5.4694e-07	5.2603e-06
225849	Ppp2r5b	protein phosphatase 2, regulatory subunit B (B56), beta isoform	93.7396	102.981	1.09859	1.24103e-11	2.21684e-10
103236	Csnk1g2	casein kinase 1, gamma 2	65.2331	71.6356	1.09815	1.22618e-07	1.30944e-06
100213	Rusc2	RUN and SH3 domain containing 2	32.7828	35.9924	1.0979	3.8584e-08	4.4585e-07
15516	Hsp90ab1	heat shock protein 90 alpha (cytosolic), class B member 1	693.003	760.795	1.09782	5.8281e-68	1.10755e-65
12336	Capns1	calpain, small subunit 1	107.704	118.228	1.09772	1.65575e-07	1.75041e-06
67887	Tmem66	transmembrane protein 66	101.525	111.399	1.09726	2.12658e-08	2.57426e-07
12570	Cdk5r2	cyclin-dependent kinase 5, regulatory subunit 2 (p39)	130.493	143.168	1.09714	1.4326e-13	3.15591e-12
54637	Praf2	PRA1 domain family 2	126.171	138.412	1.09701	3.36904e-07	3.38255e-06
16467	Atcay	ataxia, cerebellar, Cayman type homolog (human)	58.4994	64.1362	1.09636	1.08113e-08	1.36313e-07
18648	Pgam1	phosphoglycerate mutase 1	291.853	319.923	1.09618	5.91034e-18	1.92611e-16
66489	Rpl35	ribosomal protein L35	562.356	616.39	1.09608	9.91552e-11	1.59264e-09
105239	Rnf44	ring finger protein 44	49.2636	53.9956	1.09606	6.95036e-09	8.97854e-08
246710	Rhobtb2	Rho-related BTB domain containing 2	22.3882	24.5385	1.09605	1.20217e-05	8.83175e-05
104001	Rtn1	reticulon 1	430.19	471.465	1.09595	1.67244e-51	2.07712e-49
236733	Usp11	ubiquitin specific peptidase 11	61.8799	67.8167	1.09594	1.5194e-09	2.12649e-08
207592	Tbc1d16	TBC1 domain family, member 16	17.2866	18.9442	1.09589	6.95044e-06	5.36872e-05
235604	Camkv	CaM kinase-like vesicle-associated	234.364	256.835	1.09588	8.69126e-25	4.20513e-23
383787	Gm1337	predicted gene 1337	33.6605	36.8851	1.0958	3.89632e-08	4.49902e-07
170930	Sumo2	SMT3 suppressor of mif two 3 homolog 2 (yeast)	174.149	190.743	1.09528	1.55807e-06	1.37523e-05
20249	Scd1	stearoyl-Coenzyme A desaturase 1	41.9848	45.9837	1.09525	1.14526e-09	1.63034e-08
104886	Rab15	RAB15, member RAS oncogene family	69.4051	76.0089	1.09515	2.2414e-09	3.08765e-08
26894	Cops7a	COP9 (constitutive photomorphogenic) homolog, subunit 7a (Arabidopsis thaliana)	89.0633	97.5177	1.09493	7.58542e-07	7.02966e-06
66437	Fis1	fission 1 (mitochondrial outer membrane) homolog (yeast)	142.65	156.146	1.0946	2.8542e-06	2.39464e-05
19944	Rpl29	ribosomal protein L29	521.64	570.947	1.09452	9.67678e-15	2.41506e-13
72927	Hepacam	hepatocyte cell adhesion molecule	48.4386	52.9999	1.09417	9.33358e-08	1.0153e-06
12868	Cox8a	cytochrome c oxidase, subunit VIIIa	736.382	805.703	1.09414	1.35665e-17	4.34045e-16
17136	Mag	myelin-associated glycoprotein	51.1073	55.9109	1.09399	8.01154e-06	6.10464e-05
233271	Luzp2	leucine zipper protein 2	36.5288	39.9614	1.09397	6.22708e-07	5.90973e-06
211548	Nomo1	nodal modulator 1	38.9265	42.5766	1.09377	4.80202e-07	4.67256e-06
17751	Mt3	metallothionein 3	494.112	540.378	1.09363	2.59412e-11	4.50133e-10
68846	Rnf208	ring finger protein 208	99.0404	108.303	1.09352	2.73648e-06	2.30077e-05
66945	Sdha	succinate dehydrogenase complex, subunit A, flavoprotein (Fp)	119.549	130.72	1.09345	2.51216e-12	4.82635e-11
108911	Rcc2	regulator of chromosome condensation 2	32.0692	35.0395	1.09262	9.20502e-06	6.93697e-05
13807	Eno2	enolase 2, gamma neuronal	449.058	490.576	1.09246	2.65414e-40	2.37862e-38
216810	Tom1l2	target of myb1-like 2 (chicken)	67.1543	73.3551	1.09234	1.24379e-12	2.46771e-11
13135	Dad1	defender against cell death 1	39.5236	43.1686	1.09222	1.5168e-06	1.34181e-05
20974	Syngr3	synaptogyrin 3	102.168	111.586	1.09218	3.25444e-08	3.82221e-07
67834	Idh3a	isocitrate dehydrogenase 3 (NAD+) alpha	99.2365	108.369	1.09203	2.02926e-08	2.46401e-07
56085	Ubqln1	ubiquilin 1	46.9244	51.2426	1.09203	6.39962e-07	6.05163e-06
27984	Efhd2	EF hand domain containing 2	73.3368	80.0685	1.09179	7.69314e-07	7.1253e-06
71452	Ankrd40	ankyrin repeat domain 40	43.8112	47.8277	1.09168	1.37913e-06	1.23246e-05
23983	Pcbp1	poly(rC) binding protein 1	105.741	115.415	1.09148	6.4401e-08	7.20423e-07
20602	Ncor2	nuclear receptor co-repressor 2	20.9635	22.8796	1.0914	2.80374e-08	3.3351e-07
170718	Idh3b	isocitrate dehydrogenase 3 (NAD+) beta	163.202	178.104	1.09131	7.32606e-09	9.43298e-08
21858	Timp2	tissue inhibitor of metalloproteinase 2	145.275	158.505	1.09107	1.53931e-18	5.19906e-17
14421	B4galnt1	beta-1,4-N-acetyl-galactosaminyl transferase 1	64.4504	70.3197	1.09107	3.27688e-06	2.7189e-05
56462	Mtch1	mitochondrial carrier homolog 1 (C. elegans)	297.091	324.073	1.09082	7.13528e-21	2.71192e-19
28169	Agpat3	1-acylglycerol-3-phosphate O-acyltransferase 3	62.3794	68.0409	1.09076	9.14284e-09	1.16298e-07
68052	Rps13	ribosomal protein S13	310.614	338.759	1.09061	1.14229e-07	1.22483e-06
13200	Ddost	dolichyl-di-phosphooligosaccharide-protein glycotransferase	65.8889	71.8546	1.09054	7.5494e-06	5.78604e-05
233071	Arhgap33	Rho GTPase activating protein 33	92.7269	101.117	1.09048	2.12362e-16	6.05712e-15
110532	Adarb1	adenosine deaminase, RNA-specific, B1	28.6016	31.1867	1.09038	3.59422e-07	3.59263e-06
51792	Ppp2r1a	protein phosphatase 2 (formerly 2A), regulatory subunit A (PR 65), alpha isoform	317.591	346.186	1.09004	1.41816e-23	6.42776e-22
208198	Btbd2	BTB (POZ) domain containing 2	44.0884	48.0575	1.09003	6.48302e-06	5.04224e-05
16796	Lasp1	LIM and SH3 protein 1	46.3135	50.4796	1.08995	2.5208e-07	2.57851e-06
94275	Maged1	melanoma antigen, family D, 1	291.204	317.328	1.08971	1.05641e-26	5.68697e-25
20512	Slc1a3	solute carrier family 1 (glial high affinity glutamate transporter), member 3	175.392	191.113	1.08964	2.79808e-25	1.38787e-23
68581	Tmed10	transmembrane emp24-like trafficking protein 10 (yeast)	52.7369	57.4457	1.08929	1.22553e-06	1.10333e-05
16832	Ldhb	lactate dehydrogenase B	365.119	397.595	1.08894	6.24372e-16	1.71273e-14
71764	C2cd2l	C2 calcium-dependent domain containing 2-like	85.2105	92.7756	1.08878	1.22477e-12	2.4361e-11
74763	Nat15	N-acetyltransferase 15 (GCN5-related, putative)	60.2651	65.5897	1.08835	4.22478e-06	3.43669e-05
66043	Atp5d	ATP synthase, H+ transporting, mitochondrial F1 complex, delta subunit	411.124	447.358	1.08813	5.65162e-13	1.16986e-11
20867	Stip1	stress-induced phosphoprotein 1	99.5489	108.314	1.08805	2.5994e-08	3.11316e-07
216874	Camta2	calmodulin binding transcription activator 2	68.3377	74.3389	1.08782	5.45786e-11	9.04273e-10
268932	Caskin1	CASK interacting protein 1	28.2151	30.6919	1.08778	1.5053e-07	1.59243e-06
68703	Rere	arginine glutamic acid dipeptide (RE) repeats	20.5759	22.3751	1.08744	2.86292e-06	2.39813e-05
11852	Rhob	ras homolog gene family, member B	132.633	144.164	1.08694	1.38535e-10	2.18293e-09
18521	Pcbp2	poly(rC) binding protein 2	76.4633	83.0978	1.08677	3.37118e-08	3.94171e-07
64296	Abhd8	abhydrolase domain containing 8	148.38	161.25	1.08673	7.99974e-12	1.45873e-10
56398	1500003O03Rik	RIKEN cDNA 1500003O03 gene	66.9741	72.7743	1.0866	2.6829e-06	2.25934e-05
19989	Rpl7	ribosomal protein L7	210.784	229.013	1.08648	4.66402e-08	5.32312e-07
434128	Pnmal2	PNMA-like 2	137.621	149.49	1.08625	2.33146e-20	8.63242e-19
51799	Rundc3a	RUN domain containing 3A	135.115	146.701	1.08575	9.97652e-10	1.43707e-08
22190	Ubc	ubiquitin C	375.02	407.123	1.0856	1.46852e-28	8.48463e-27
72693	Zcchc12	zinc finger, CCHC domain containing 12	80.2332	87.0866	1.08542	2.08466e-06	1.78995e-05
16432	Itm2b	integral membrane protein 2B	313.427	340.101	1.08511	1.69913e-15	4.47419e-14
52850	Sgsm1	small G protein signaling modulator 1	25.5624	27.7354	1.08501	6.64846e-06	5.16074e-05
18604	Pdk2	pyruvate dehydrogenase kinase, isoenzyme 2	60.8796	66.0496	1.08492	2.94504e-06	2.463e-05
170638	Hpcal4	hippocalcin-like 4	338.799	367.47	1.08463	6.12176e-46	6.52422e-44
50849	Rnf10	ring finger protein 10	81.9478	88.8816	1.08461	1.87842e-09	2.60126e-08
18412	Sqstm1	sequestosome 1	240.409	260.606	1.08401	5.46908e-14	1.26117e-12
74772	Atp13a2	ATPase type 13A2	41.981	45.4911	1.08361	3.1206e-06	2.59743e-05
19417	Rasgrf1	RAS protein-specific guanine nucleotide-releasing factor 1	132.157	143.185	1.08345	5.34124e-17	1.62326e-15
67445	C1qtnf4	C1q and tumor necrosis factor related protein 4	156.272	169.302	1.08338	2.59548e-06	2.1904e-05
12032	Bcan	brevican	98.1073	106.286	1.08336	1.74074e-10	2.7158e-09
17754	Mtap1a	microtubule-associated protein 1 A	144.739	156.662	1.08237	7.4116e-50	8.8563e-48
21685	Tef	thyrotroph embryonic factor	107.503	116.328	1.08209	8.46762e-13	1.7145e-11
67160	Eef1g	eukaryotic translation elongation factor 1 gamma	163.166	176.512	1.08179	2.2307e-09	3.0756e-08
11981	Atp9a	ATPase, class II, type 9A	122.337	132.336	1.08174	2.8792e-12	5.49802e-11
14694	Gnb2l1	guanine nucleotide binding protein (G protein), beta polypeptide 2 like 1	163.853	177.244	1.08172	4.42606e-08	5.0662e-07
14708	Gng7	guanine nucleotide binding protein (G protein), gamma 7	353.794	382.649	1.08156	1.1826e-41	1.09083e-39
22154	Tubb5	tubulin, beta 5 class I	229.7	248.364	1.08125	1.20502e-15	3.2106e-14
66480	Rpl15	ribosomal protein L15	126.908	137.131	1.08056	3.4524e-08	4.02771e-07
74901	Kbtbd11	kelch repeat and BTB (POZ) domain containing 11	25.2619	27.2931	1.08041	3.6817e-06	3.01984e-05
11651	Akt1	thymoma viral proto-oncogene 1	85.369	92.2113	1.08015	1.75116e-07	1.84141e-06
224727	Bag6	BCL2-associated athanogene 6	71.0132	76.7041	1.08014	1.54203e-08	1.90764e-07
23802	Amfr	autocrine motility factor receptor	53.0399	57.2768	1.07988	2.46884e-06	2.0936e-05
14432	Gap43	growth associated protein 43	268.24	289.636	1.07976	3.18198e-09	4.28969e-08
17196	Mbp	myelin basic protein	386.495	417.262	1.07961	5.60338e-56	7.55403e-54
68166	Spire1	spire homolog 1 (Drosophila)	33.1564	35.7945	1.07957	1.15826e-05	8.54904e-05
20586	Smarca4	SWI/SNF related, matrix associated, actin dependent regulator of chromatin, subfamily a, member 4	31.094	33.5637	1.07943	5.9237e-07	5.649e-06
227624	Rabl6	RAB, member of RAS oncogene family-like 6	55.0931	59.4451	1.07899	5.16898e-06	4.12603e-05
66168	Grina	glutamate receptor, ionotropic, N-methyl D-aspartate-associated protein 1 (glutamate binding)	347.507	374.901	1.07883	9.17746e-17	2.71079e-15
212307	Mapre2	microtubule-associated protein, RP/EB family, member 2	85.3192	92.035	1.07871	4.2824e-10	6.42686e-09
18752	Prkcg	protein kinase C, gamma	98.9902	106.759	1.07848	4.51298e-07	4.4131e-06
14693	Gnb2	guanine nucleotide binding protein (G protein), beta 2	203.926	219.908	1.07837	6.7531e-09	8.73087e-08
54411	Atp6ap1	ATPase, H+ transporting, lysosomal accessory protein 1	180.012	194.12	1.07837	1.02294e-10	1.63973e-09
110355	Adrbk1	adrenergic receptor kinase, beta 1	70.5655	76.0825	1.07818	1.14586e-07	1.22783e-06
19056	Ppp3cb	protein phosphatase 3, catalytic subunit, beta isoform	74.1682	79.9664	1.07818	5.63814e-06	4.45097e-05
53901	Rcan2	regulator of calcineurin 2	63.4612	68.4153	1.07807	5.15018e-07	4.97451e-06
14415	Gad1	glutamate decarboxylase 1	227.68	245.452	1.07806	5.47714e-19	1.88626e-17
227693	Zer1	zer-1 homolog (C. elegans)	46.106	49.7028	1.07801	6.41222e-07	6.05628e-06
268860	Abat	4-aminobutyrate aminotransferase	134.816	145.261	1.07748	5.05574e-18	1.66134e-16
16593	Klc1	kinesin light chain 1	193.118	208.069	1.07742	4.72346e-11	7.90065e-10
13429	Dnm1	dynamin 1	246.938	265.628	1.07569	6.89626e-22	2.80347e-20
18212	Ntrk2	neurotrophic tyrosine kinase, receptor, type 2	98.7872	106.254	1.07558	1.14491e-19	4.10426e-18
14678	Gnai2	guanine nucleotide binding protein (G protein), alpha inhibiting 2	120.997	130.099	1.07522	8.11206e-08	8.92893e-07
11804	Aplp2	amyloid beta (A4) precursor-like protein 2	117.006	125.799	1.07515	7.8345e-11	1.27264e-09
108660	Rnf187	ring finger protein 187	239.527	257.421	1.0747	1.62152e-12	3.18112e-11
217340	Rnf157	ring finger protein 157	77.9507	83.7377	1.07424	3.50016e-09	4.68261e-08
22142	Tuba1a	tubulin, alpha 1A	518.617	557.1	1.0742	1.55997e-17	4.9708e-16
19339	Rab3a	RAB3A, member RAS oncogene family	485.557	521.565	1.07416	8.0023e-16	2.17997e-14
53420	Syt5	synaptotagmin V	157.65	169.339	1.07415	2.0296e-07	2.11306e-06
319195	Rpl17	ribosomal protein L17	505.085	542.275	1.07363	1.52255e-10	2.39195e-09
18114	Rrp1	ribosomal RNA processing 1 homolog (S. cerevisiae)	156.417	167.921	1.07354	3.89942e-07	3.85615e-06
216825	Usp22	ubiquitin specific peptidase 22	79.7992	85.646	1.07327	5.65688e-09	7.36796e-08
12070	Ngfrap1	nerve growth factor receptor (TNFRSF16) associated protein 1	253.799	272.291	1.07286	2.77826e-06	2.33466e-05
22201	Uba1	ubiquitin-like modifier activating enzyme 1	114.049	122.343	1.07273	1.87113e-11	3.28656e-10
16560	Kif1a	kinesin family member 1A	170.982	183.402	1.07264	2.15036e-32	1.46197e-30
13602	Sparcl1	SPARC-like 1	480.265	514.919	1.07216	1.91301e-32	1.30623e-30
227613	Tubb4b	tubulin, beta 4B class IVB	179.347	192.223	1.07179	1.49863e-06	1.32797e-05
67602	Necap1	NECAP endocytosis associated 1	94.5576	101.34	1.07173	1.27519e-05	9.32048e-05
14810	Grin1	glutamate receptor, ionotropic, NMDA1 (zeta 1)	126.083	134.981	1.07057	1.12599e-10	1.79577e-09
381338	Lonrf2	LON peptidase N-terminal domain and ring finger 2	38.1903	40.8746	1.07029	1.68922e-06	1.48105e-05
20254	Scg2	secretogranin II	167.884	179.585	1.0697	7.28142e-09	9.38316e-08
13194	Ddb1	damage specific DNA binding protein 1	54.4696	58.2607	1.0696	3.28494e-06	2.72415e-05
216963	Git1	G protein-coupled receptor kinase-interactor 1	118.335	126.517	1.06914	1.06146e-09	1.51928e-08
56747	Sez6l	seizure related 6 homolog like	37.4788	40.0363	1.06824	1.18384e-05	8.70926e-05
110078	Pygb	brain glycogen phosphorylase	60.7582	64.8998	1.06817	3.91288e-06	3.20113e-05
22628	Ywhag	tyrosine 3-monooxygenase/tryptophan 5-monooxygenase activation protein, gamma polypeptide	308.728	329.704	1.06794	1.09545e-19	3.9359e-18
59043	Wsb2	WD repeat and SOCS box-containing 2	142.975	152.65	1.06767	4.62236e-08	5.2794e-07
60597	Mapk8ip2	mitogen-activated protein kinase 8 interacting protein 2	97.6648	104.273	1.06766	1.20903e-07	1.292e-06
232370	Clstn3	calsyntenin 3	114.397	122.108	1.06741	3.22586e-10	4.90188e-09
53761	Prrc2a	proline-rich coiled-coil 2A	86.9667	92.8276	1.06739	1.04134e-13	2.3331e-12
15275	Hk1	hexokinase 1	85.4638	91.2148	1.06729	3.66074e-07	3.65217e-06
12974	Cs	citrate synthase	128.833	137.477	1.0671	8.26496e-08	9.07822e-07
57266	Cxcl14	chemokine (C-X-C motif) ligand 14	113.594	121.181	1.0668	6.92004e-06	5.3531e-05
19353	Rac1	RAS-related C3 botulinum substrate 1	166.178	177.278	1.06679	6.19794e-08	6.9729e-07
16828	Ldha	lactate dehydrogenase A	171.398	182.816	1.06662	3.11334e-06	2.59275e-05
18645	Pfn2	profilin 2	183.621	195.831	1.0665	1.69428e-07	1.78636e-06
382056	Crtc1	CREB regulated transcription coactivator 1	51.9026	55.3513	1.06645	6.76992e-08	7.53578e-07
11776	Ap3d1	adaptor-related protein complex 3, delta 1 subunit	52.9019	56.4151	1.06641	7.10906e-06	5.47248e-05
70661	Sik3	SIK family kinase 3	32.5729	34.7296	1.06621	6.16676e-06	4.82482e-05
19259	Ptpn5	protein tyrosine phosphatase, non-receptor type 5	124.091	132.266	1.06588	2.77962e-09	3.78283e-08
20970	Sdc3	syndecan 3	59.2689	63.168	1.06579	4.59168e-06	3.7008e-05
16971	Lrp1	low density lipoprotein receptor-related protein 1	37.101	39.4999	1.06466	8.95742e-12	1.62584e-10
276952	Rasl10b	RAS-like, family 10, member B	195.803	208.346	1.06406	3.21124e-14	7.62815e-13
19894	Rph3a	rabphilin 3A	83.4197	88.7475	1.06387	1.74672e-06	1.52468e-05
19283	Ptprz1	protein tyrosine phosphatase, receptor type Z, polypeptide 1	32.0343	34.0528	1.06301	8.02136e-06	6.10917e-05
54161	Copg	coatomer protein complex, subunit gamma	89.4078	94.9912	1.06245	8.95292e-07	8.2197e-06
13483	Dpp6	dipeptidylpeptidase 6	72.3507	76.7756	1.06116	4.9434e-07	4.78945e-06
98660	Atp1a2	ATPase, Na+/K+ transporting, alpha 2 polypeptide	200.907	213.108	1.06073	1.40368e-22	5.95169e-21
19085	Prkar1b	protein kinase, cAMP dependent regulatory, type I beta	336.956	357.318	1.06043	1.25052e-12	2.47795e-11
270106	Rpl13	ribosomal protein L13	552.653	585.865	1.0601	8.14038e-10	1.18122e-08
75141	Rasd2	RASD family, member 2	150.414	159.435	1.05997	5.26654e-09	6.8709e-08
66849	Ppp1r2	protein phosphatase 1, regulatory (inhibitor) subunit 2	94.7018	100.365	1.0598	3.0632e-06	2.55369e-05
11785	Apbb1	amyloid beta (A4) precursor protein-binding, family B, member 1	152.257	161.221	1.05888	3.5395e-06	2.91533e-05
13628	Eef1a2	eukaryotic translation elongation factor 1 alpha 2	460.133	486.911	1.0582	5.6647e-16	1.55932e-14
52906	Ahi1	Abelson helper integration site 1	83.1406	87.9093	1.05736	2.9492e-07	2.97428e-06
72393	Faim2	Fas apoptotic inhibitory molecule 2	145.571	153.915	1.05732	1.18892e-11	2.13343e-10
67115	Rpl14	ribosomal protein L14	428.732	453.107	1.05685	3.48882e-07	3.48948e-06
19679	Pitpnm2	phosphatidylinositol transfer protein, membrane-associated 2	68.1828	72.0473	1.05668	1.46491e-08	1.81937e-07
71770	Ap2b1	adaptor-related protein complex 2, beta 1 subunit	96.1622	101.565	1.05618	2.09618e-08	2.54136e-07
56876	Nelf	nasal embryonic LHRH factor	185.153	195.503	1.0559	4.4204e-07	4.33601e-06
59049	Slc22a17	solute carrier family 22 (organic cation transporter), member 17	443.492	467.988	1.05523	3.457e-14	8.19959e-13
20370	Sez6	seizure related gene 6	181.793	191.829	1.05521	1.96821e-10	3.05556e-09
52915	Zmiz2	zinc finger, MIZ-type containing 2	89.8755	94.8269	1.05509	3.36234e-06	2.78395e-05
13690	Eif4g2	eukaryotic translation initiation factor 4, gamma 2	78.2444	82.5432	1.05494	5.83614e-08	6.58465e-07
14719	Got2	glutamate oxaloacetate transaminase 2, mitochondrial	178.455	188.104	1.05407	3.53436e-06	2.91262e-05
66855	Tcf25	transcription factor 25 (basic helix-loop-helix)	223.911	235.959	1.0538	1.87398e-09	2.59739e-08
21333	Tac1	tachykinin 1	323.287	340.138	1.05213	5.5515e-06	4.38696e-05
64011	Nrgn	neurogranin	488.397	513.853	1.05212	2.16172e-07	2.23293e-06
105653	Phyhip	phytanoyl-CoA hydroxylase interacting protein	234.958	246.81	1.05044	2.14234e-08	2.59134e-07
214931	Fbxl16	F-box and leucine-rich repeat protein 16	475.794	499.696	1.05024	3.16428e-18	1.04634e-16
22153	Tubb4a	tubulin, beta 4A class IVA	360.603	378.686	1.05015	6.52782e-09	8.46042e-08
18951	2015-09-05	septin 5	220.735	231.717	1.04976	1.14019e-05	8.42745e-05
22318	Vamp2	vesicle-associated membrane protein 2	756.289	793.641	1.04939	3.46752e-19	1.20736e-17
16572	Kif5a	kinesin family member 5A	326.992	343.096	1.04925	1.68715e-24	8.03971e-23
18674	Slc25a3	solute carrier family 25 (mitochondrial carrier, phosphate carrier), member 3	350.065	367.144	1.04879	1.61683e-06	1.42153e-05
12709	Ckb	creatine kinase, brain	992.128	1037.41	1.04564	1.70513e-18	5.73454e-17
66425	Pcp4l1	Purkinje cell protein 4-like 1	419.864	438.959	1.04548	1.25625e-07	1.33975e-06
227723	Prrc2b	proline-rich coiled-coil 2B	63.7546	66.4215	1.04183	6.15184e-06	4.81553e-05
20965	Syn2	synapsin II	159.173	165.722	1.04115	9.80712e-06	7.35208e-05
207728	Pde2a	phosphodiesterase 2A, cGMP-stimulated	158.017	164.458	1.04076	9.0028e-07	8.26068e-06
65945	Clstn1	calsyntenin 1	239.052	248.768	1.04064	1.19704e-06	1.07953e-05
20977	Syp	synaptophysin	574.087	596.8	1.03956	5.22234e-09	6.81887e-08
66972	Slc25a23	solute carrier family 25 (mitochondrial carrier; phosphate carrier), member 23	191.675	199.213	1.03933	1.56063e-06	1.37672e-05
54393	Gabbr1	gamma-aminobutyric acid (GABA) B receptor, 1	201.016	208.834	1.03889	4.79618e-08	5.45423e-07
11946	Atp5a1	ATP synthase, H+ transporting, mitochondrial F1 complex, alpha subunit 1	393.289	407.729	1.03672	1.48869e-06	1.32065e-05
12315	Calm3	calmodulin 3	820.235	847.447	1.03318	1.0305e-08	1.30242e-07
11803	Aplp1	amyloid beta (A4) precursor-like protein 1	710.565	730.684	1.02831	2.04004e-07	2.12113e-06
14645	Glul	glutamate-ammonia ligase (glutamine synthetase)	774.281	792.716	1.02381	2.13114e-13	4.59842e-12
20250	Scd2	stearoyl-Coenzyme A desaturase 2	261.824	268.007	1.02362	1.41795e-06	1.26144e-05
19156	Psap	prosaposin	726.316	741.711	1.0212	3.58518e-06	2.94987e-05
22187	Ubb	ubiquitin B	1922.23	1962.86	1.02114	1.94427e-06	1.67396e-05
15951	Ifi204	interferon activated gene 204	0.260658	0.001	-260.658	2.35862e-07	2.42204e-06
100039796	Tgtp2	T cell specific GTPase 2	2.02901	0.455014	-4.45922	1.30154e-25	6.6223e-24
17472	Gbp4	guanylate binding protein 4	1.85568	0.453019	-4.09624	7.97386e-34	5.66539e-32
259104	Olfr613	olfactory receptor 613	1.19844	0.311099	-3.85229	8.9172e-24	4.07684e-22
67196	Ube2t	ubiquitin-conjugating enzyme E2T (putative)	1.3097	0.371695	-3.52358	4.39688e-06	3.55834e-05
12797	Cnn1	calponin 1	0.656028	0.192512	-3.40773	4.73548e-06	3.80891e-05
22173	Tyr	tyrosinase	0.488637	0.144386	-3.38423	2.14004e-06	1.83251e-05
13482	Dpp4	dipeptidylpeptidase 4	0.298301	0.0886074	-3.36655	1.49612e-06	1.32649e-05
100463512	Gm20594	predicted gene, 20594	631.098	199.372	-3.16542	0	0
21822	Tgtp1	T cell specific GTPase 1	1.5111	0.477914	-3.16186	2.5764e-14	6.18532e-13
381835	Gm1078	predicted gene 1078	0.605553	0.204953	-2.9546	1.63411e-06	1.43592e-05
625098	Slc38a6	solute carrier family 38, member 6	1.61263	0.607659	-2.65385	2.32752e-08	2.80673e-07
60440	Iigp1	interferon inducible GTPase 1	1.78487	0.687344	-2.59677	3.19566e-14	7.60259e-13
81014	Vmn1r58	vomeronasal 1 receptor 58	7.69546	3.01704	-2.55067	5.15832e-46	5.53484e-44
14960	H2-Aa	histocompatibility 2, class II antigen A, alpha	2.86884	1.1355	-2.5265	2.32436e-08	2.80506e-07
100034363	Tmsb15b2	thymosin beta 15b2	6.51521	2.58491	-2.52048	4.51164e-07	4.41452e-06
14772	Grk4	G protein-coupled receptor kinase 4	5.48804	2.17755	-2.52028	2.06222e-39	1.74878e-37
319317	Snhg11	small nucleolar RNA host gene 11	133.358	53.4348	-2.49571	0	0
240869	Zbtb37	zinc finger and BTB domain containing 37	0.678047	0.272754	-2.48593	6.5371e-07	6.16685e-06
13924	Ptprv	protein tyrosine phosphatase, receptor type, V	0.835615	0.336227	-2.48527	1.95429e-12	3.80087e-11
319888	5330437I02Rik	RIKEN cDNA 5330437I02 gene	0.682647	0.28112	-2.42831	2.6087e-06	2.20038e-05
240697	6030422M02Rik	RIKEN cDNA 6030422M02 gene	2.14036	0.95363	-2.24443	5.492e-11	9.08975e-10
15953	Ifi47	interferon gamma inducible protein 47	1.47641	0.667893	-2.21054	8.08724e-06	6.15637e-05
71643	4930422G04Rik	RIKEN cDNA 4930422G04 gene	0.530441	0.242381	-2.18846	6.67726e-08	7.4484e-07
16068	Il18bp	interleukin 18 binding protein	2.05814	0.946082	-2.17544	2.02052e-06	1.73677e-05
229898	Gbp5	guanylate binding protein 5	2.31082	1.07116	-2.15731	3.40592e-13	7.19164e-12
14469	Gbp2	guanylate binding protein 2	3.41884	1.62228	-2.10742	1.17413e-14	2.90731e-13
68511	Dcdc2c	doublecortin domain containing 2C	1.99114	0.945628	-2.10562	8.71728e-06	6.61046e-05
11722	Amy1	amylase 1, salivary	4.98323	2.38289	-2.09125	3.39434e-16	9.54348e-15
76826	Nubpl	nucleotide binding protein-like	2.86724	1.38053	-2.07692	1.04483e-06	9.49315e-06
11766	Ap1g2	adaptor protein complex AP-1, gamma 2 subunit	1.77605	0.872298	-2.03606	1.02668e-08	1.29863e-07
21832	Thpo	thrombopoietin	1.83183	0.899833	-2.03574	4.00566e-08	4.61851e-07
13368	Dffb	DNA fragmentation factor, beta subunit	1.9852	0.984297	-2.01687	6.56972e-07	6.19391e-06
232798	Leng8	leukocyte receptor cluster (LRC) member 8	23.8803	12.0809	-1.9767	3.4566e-169	2.86952e-166
22171	Tyms	thymidylate synthase	1.43089	0.726099	-1.97065	1.94566e-08	2.36797e-07
382867	Zfp488	zinc finger protein 488	6.06217	3.09686	-1.95752	9.47784e-36	7.36423e-34
75801	4930447C04Rik	RIKEN cDNA 4930447C04 gene	1.77873	0.915732	-1.94242	3.16904e-06	2.63635e-05
665155	Srp54b	signal recognition particle 54B	3.11271	1.60742	-1.93647	3.78858e-14	8.95911e-13
227058	Dnahc7b	dynein, axonemal, heavy chain 7B	0.384735	0.198811	-1.93518	2.39378e-07	2.45495e-06
12831	Col5a1	collagen, type V, alpha 1	0.441208	0.228513	-1.93078	3.43612e-06	2.83759e-05
108154	Adamts6	a disintegrin-like and metallopeptidase (reprolysin type) with thrombospondin type 1 motif, 6	0.752186	0.38959	-1.93071	5.49896e-06	4.35199e-05
22715	Zfp57	zinc finger protein 57	1.48459	0.778399	-1.90723	3.5119e-06	2.89713e-05
68750	Rreb1	ras responsive element binding protein 1	6.60085	3.50561	-1.88294	1.2743e-78	2.99994e-76
71101	4933407H18Rik	RIKEN cDNA 4933407H18 gene	2.01298	1.07122	-1.87914	2.03756e-19	7.17376e-18
214133	Tet2	tet methylcytosine dioxygenase 2	3.89111	2.10267	-1.85056	5.19918e-41	4.76783e-39
72102	Dusp11	dual specificity phosphatase 11 (RNA/RNP complex 1-interacting)	7.3521	3.97308	-1.85048	4.2972e-55	5.64831e-53
100702	Gbp6	guanylate binding protein 6	0.806068	0.438459	-1.83841	1.17081e-05	8.62953e-05
320429	Trank1	tetratricopeptide repeat and ankyrin repeat containing 1	24.0434	13.3858	-1.79618	5.2119e-269	8.22073e-266
170738	Kcnh7	potassium voltage-gated channel, subfamily H (eag-related), member 7	2.51575	1.41245	-1.78113	2.41946e-11	4.20288e-10
239647	Fam113b	family with sequence similarity 113, member B	4.0125	2.26224	-1.77368	5.60982e-10	8.31614e-09
224697	Adamts10	a disintegrin-like and metallopeptidase (reprolysin type) with thrombospondin type 1 motif, 10	2.36975	1.34411	-1.76306	4.06864e-11	6.8636e-10
16323	Inhba	inhibin beta-A	3.11371	1.7675	-1.76164	8.99748e-06	6.80006e-05
319670	Eml5	echinoderm microtubule associated protein like 5	4.20861	2.3904	-1.76063	1.04399e-43	1.01647e-41
225631	Onecut2	one cut domain, family member 2	0.817924	0.465884	-1.75564	1.40518e-11	2.50156e-10
232560	Caprin2	caprin family member 2	1.2962	0.741564	-1.74793	6.4972e-06	5.05078e-05
78887	Sfi1	Sfi1 homolog, spindle assembly associated (yeast)	2.56512	1.46823	-1.74708	8.83632e-12	1.60571e-10
71710	Lrrcc1	leucine rich repeat and coiled-coil domain containing 1	3.5759	2.0543	-1.74069	6.11442e-21	2.32953e-19
50782	Rgs11	regulator of G-protein signaling 11	6.73009	3.87426	-1.73713	1.3215e-15	3.49146e-14
211006	Sepsecs	Sep (O-phosphoserine) tRNA:Sec (selenocysteine) tRNA synthase	2.4388	1.40459	-1.7363	8.30974e-06	6.31356e-05
68121	Cep70	centrosomal protein 70	3.7212	2.14705	-1.73317	6.72422e-11	1.10711e-09
12833	Col6a1	collagen, type VI, alpha 1	25.2131	14.5671	-1.73082	7.66714e-97	2.68742e-94
69288	Rhobtb1	Rho-related BTB domain containing 1	1.22977	0.713525	-1.72351	2.44742e-06	2.07767e-05
66141	Ifitm3	interferon induced transmembrane protein 3	9.96051	5.79168	-1.71979	2.35472e-07	2.41961e-06
100042165	BC005561	cDNA sequence BC005561	2.87634	1.6787	-1.71343	5.133e-15	1.31647e-13
58229	Ccdc48	coiled-coil domain containing 48	2.68097	1.57776	-1.69923	1.96538e-07	2.05162e-06
56490	Zbtb20	zinc finger and BTB domain containing 20	13.8473	8.18731	-1.69132	3.646e-35	2.72551e-33
68836	Mrpl52	mitochondrial ribosomal protein L52	188.07	111.387	-1.68844	2.6748e-60	4.05669e-58
78889	Wsb1	WD repeat and SOCS box-containing 1	20.9203	12.3953	-1.68776	4.88304e-49	5.62191e-47
12545	Cdc7	cell division cycle 7 (S. cerevisiae)	2.08583	1.23667	-1.68666	7.53772e-07	6.99367e-06
66625	Sfrs18	serine/arginine-rich splicing factor 18	18.1646	10.8285	-1.67748	7.31552e-74	1.58065e-71
17248	Mdm4	transformed mouse 3T3 cell double minute 4	5.77259	3.45383	-1.67136	2.0863e-18	7.00153e-17
67911	Zfp169	zinc finger protein 169	1.84993	1.1105	-1.66585	7.81062e-08	8.62723e-07
67120	Ttc14	tetratricopeptide repeat domain 14	5.6954	3.42714	-1.66185	2.89722e-58	4.15435e-56
67225	Rnpc3	RNA-binding region (RNP1, RRM) containing 3	5.26947	3.24937	-1.62169	3.49716e-18	1.15158e-16
215654	Cdh12	cadherin 12	1.38801	0.85631	-1.62092	1.83944e-07	1.92398e-06
12814	Col11a1	collagen, type XI, alpha 1	1.62239	1.00231	-1.61865	1.32819e-10	2.09705e-09
20384	Srsf5	serine/arginine-rich splicing factor 5	68.5129	42.3554	-1.61757	3.05502e-88	8.92349e-86
18399	Slc22a6	solute carrier family 22 (organic anion transporter), member 6	2.69657	1.67104	-1.61371	2.22982e-10	3.44813e-09
210162	Zkscan2	zinc finger with KRAB and SCAN domains 2	3.32158	2.06314	-1.60997	9.40642e-13	1.88763e-11
192236	Hps1	Hermansky-Pudlak syndrome 1 homolog (human)	3.18042	1.98386	-1.60315	6.25594e-08	7.01813e-07
18087	Nktr	natural killer tumor recognition sequence	11.6404	7.2622	-1.60287	8.65794e-61	1.37941e-58
50873	Park2	Parkinson disease (autosomal recessive, juvenile) 2, parkin	3.20663	2.00606	-1.59847	1.17289e-08	1.47059e-07
100177	Zmym6	zinc finger, MYM-type 6	6.97516	4.36671	-1.59735	1.99117e-22	8.37511e-21
240354	Malt1	mucosa associated lymphoid tissue lymphoma translocation gene 1	1.213	0.764511	-1.58664	1.05867e-05	7.86918e-05
328110	Prpf39	PRP39 pre-mRNA processing factor 39 homolog (yeast)	6.17129	3.90999	-1.57834	3.51834e-20	1.29058e-18
116939	Pnpla3	patatin-like phospholipase domain containing 3	1.50138	0.951979	-1.57712	1.11468e-06	1.00987e-05
212712	Satb2	special AT-rich sequence binding protein 2	2.10145	1.33414	-1.57514	3.43772e-09	4.61474e-08
72699	Lime1	Lck interacting transmembrane adaptor 1	9.77099	6.20657	-1.5743	3.22242e-15	8.38733e-14
667118	Zbed6	zinc finger, BED domain containing 6	3.53828	2.25064	-1.57212	8.5429e-14	1.93602e-12
26908	Eif2s3y	eukaryotic translation initiation factor 2, subunit 3, structural gene Y-linked	7.36231	4.68499	-1.57147	6.8083e-11	1.11862e-09
22036	Traip	TRAF-interacting protein	4.87919	3.12281	-1.56244	4.3458e-10	6.50962e-09
16145	Igtp	interferon gamma induced GTPase	5.47938	3.5163	-1.55828	1.22579e-08	1.52961e-07
244682	Cntn5	contactin 5	1.70442	1.09577	-1.55545	7.89876e-06	6.02452e-05
231279	Guf1	GUF1 GTPase homolog (S. cerevisiae)	5.10059	3.28662	-1.55192	7.90282e-15	1.98174e-13
74558	Gvin1	GTPase, very large interferon inducible 1	2.16999	1.39947	-1.55059	1.97258e-14	4.78669e-13
20503	Slc16a7	solute carrier family 16 (monocarboxylic acid transporters), member 7	3.06215	1.97587	-1.54977	6.09248e-06	4.77618e-05
28010	Miip	migration and invasion inhibitory protein	6.68428	4.33658	-1.54137	5.07624e-09	6.6336e-08
70918	Nsun7	NOL1/NOP2/Sun domain family, member 7	2.70063	1.75505	-1.53878	6.4637e-06	5.0297e-05
319493	A430078G23Rik	RIKEN cDNA A430078G23 gene	3.12413	2.03301	-1.53671	3.8677e-07	3.8344e-06
77626	Smpd4	sphingomyelin phosphodiesterase 4	8.60451	5.62549	-1.52956	2.22422e-25	1.12085e-23
104681	Slc16a6	solute carrier family 16 (monocarboxylic acid transporters), member 6	3.00912	1.96957	-1.52781	7.73988e-09	9.93337e-08
208266	Dot1l	DOT1-like, histone H3 methyltransferase (S. cerevisiae)	6.53073	4.28117	-1.52545	1.51674e-23	6.85488e-22
13400	Dmpk	dystrophia myotonica-protein kinase	3.65026	2.39403	-1.52473	3.47644e-07	3.47931e-06
434377	Zfp560	zinc finger protein 560	2.08239	1.37537	-1.51406	6.60932e-07	6.22381e-06
68655	Fndc1	fibronectin type III domain containing 1	1.60098	1.05801	-1.5132	6.9976e-07	6.55812e-06
383348	Kctd16	potassium channel tetramerisation domain containing 16	7.14086	4.72428	-1.51152	6.14104e-07	5.83862e-06
236790	Ddx26b	DEAD/H (Asp-Glu-Ala-Asp/His) box polypeptide 26B	6.29599	4.16957	-1.50998	2.25734e-16	6.4269e-15
102502	Pls1	plastin 1 (I-isoform)	2.62368	1.74015	-1.50773	3.9578e-07	3.90653e-06
20274	Scn9a	sodium channel, voltage-gated, type IX, alpha	0.783827	0.520017	-1.50731	7.66694e-06	5.87327e-05
212483	Fam193b	family with sequence similarity 193, member B	11.2532	7.49799	-1.50083	8.10584e-29	4.77065e-27
319535	Zfp182	zinc finger protein 182	1.55736	1.03813	-1.50016	1.26126e-06	1.13356e-05
67367	Gcfc1	GC-rich sequence DNA-binding factor 1	7.98233	5.33522	-1.49616	9.31426e-19	3.17995e-17
20422	Shfm1	split hand/foot malformation (ectrodactyly) type 1	27.6752	18.5623	-1.49093	2.72934e-08	3.25396e-07
103836	Zfp692	zinc finger protein 692	6.09251	4.09061	-1.48939	2.51184e-08	3.01976e-07
68364	0610030E20Rik	RIKEN cDNA 0610030E20 gene	2.82942	1.89973	-1.48938	2.59924e-08	3.11534e-07
381066	Zfp948	zinc finger protein 948	4.27339	2.87517	-1.48631	2.09964e-07	2.17736e-06
12667	Chrd	chordin	3.53599	2.38084	-1.48519	1.121e-07	1.20364e-06
214150	Eif2c3	eukaryotic translation initiation factor 2C, 3	1.88449	1.27255	-1.48088	9.12842e-09	1.16209e-07
27425	Atp5l	ATP synthase, H+ transporting, mitochondrial F0 complex, subunit g	254.812	172.285	-1.47902	1.55429e-62	2.60807e-60
227399	Ppip5k2	diphosphoinositol pentakisphosphate kinase 2	3.16399	2.13986	-1.4786	1.44128e-10	2.2688e-09
20744	Strbp	spermatid perinuclear RNA binding protein	8.33606	5.65261	-1.47473	2.27032e-69	4.47622e-67
71276	Ccdc57	coiled-coil domain containing 57	2.75833	1.87296	-1.47271	4.26114e-06	3.46448e-05
245174	Zfp937	zinc finger protein 937	3.35458	2.27846	-1.4723	7.1609e-13	1.47069e-11
18987	Pou2f2	POU domain, class 2, transcription factor 2	2.82742	1.92319	-1.47018	5.68606e-06	4.48431e-05
16149	Cd74	CD74 antigen (invariant polypeptide of major histocompatibility complex, class II antigen-associated)	6.6706	4.54711	-1.467	1.14644e-06	1.03567e-05
381626	Rbm33	RNA binding motif protein 33	7.17393	4.91277	-1.46026	2.56392e-35	1.95366e-33
170826	Ppargc1b	peroxisome proliferative activated receptor, gamma, coactivator 1 beta	4.10101	2.8137	-1.45752	3.96468e-08	4.57461e-07
54396	Irgm2	immunity-related GTPase family M member 2	2.48906	1.71061	-1.45507	1.0305e-05	7.68148e-05
67684	Luc7l3	LUC7-like 3 (S. cerevisiae)	26.3669	18.1244	-1.45477	2.4442e-45	2.57016e-43
213054	Gabpb2	GA repeat binding protein, beta 2	2.1166	1.45504	-1.45467	1.1504e-10	1.83286e-09
240028	Lnpep	leucyl/cystinyl aminopeptidase	3.54124	2.43539	-1.45408	2.35974e-09	3.23935e-08
84004	Mcam	melanoma cell adhesion molecule	5.30141	3.64845	-1.45306	1.09329e-08	1.37625e-07
72949	Ccnt2	cyclin T2	10.1053	6.96364	-1.45115	2.1825e-18	7.29334e-17
79263	Trim39	tripartite motif-containing 39	5.71622	3.95148	-1.4466	1.31199e-09	1.86098e-08
58988	Rps6kb2	ribosomal protein S6 kinase, polypeptide 2	8.16452	5.6487	-1.44538	2.58926e-07	2.63997e-06
320817	Atad2b	ATPase family, AAA domain containing 2B	2.22266	1.53937	-1.44388	1.36591e-09	1.92706e-08
54366	Ctnnal1	catenin (cadherin associated protein), alpha-like 1	2.56291	1.77503	-1.44387	1.13256e-05	8.37894e-05
12314	Calm2	calmodulin 2	1678.29	1163.04	-1.44301	0	0
21345	Tagln	transgelin	8.50262	5.89258	-1.44294	1.15448e-08	1.44866e-07
12153	Bmp1	bone morphogenetic protein 1	6.33184	4.39189	-1.44171	7.8757e-15	1.97808e-13
15944	Irgm1	immunity-related GTPase family M member 1	5.69988	3.9568	-1.44053	1.65652e-07	1.75006e-06
235907	Zfp71-rs1	zinc finger protein 71, related sequence	5.48716	3.80979	-1.44028	2.67108e-11	4.62469e-10
382090	4922501C03Rik	RIKEN cDNA 4922501C03 gene	1.97605	1.37308	-1.43914	6.45238e-06	5.02337e-05
55983	Pdzrn3	PDZ domain containing RING finger 3	4.36336	3.03335	-1.43846	5.48338e-10	8.13635e-09
21371	Tbca	tubulin cofactor A	103.414	71.9684	-1.43693	9.59262e-25	4.61294e-23
72672	Zfp518a	zinc finger protein 518A	1.58143	1.10058	-1.4369	1.89963e-06	1.6409e-05
211961	Asxl3	additional sex combs like 3 (Drosophila)	1.22494	0.852818	-1.43635	3.65864e-08	4.24634e-07
21843	Tial1	Tia1 cytotoxic granule-associated RNA binding protein-like 1	13.5435	9.43396	-1.43562	1.6933e-27	9.5048e-26
213988	Tnrc6b	trinucleotide repeat containing 6b	6.84852	4.77559	-1.43407	9.66294e-50	1.13741e-47
11922	Neurod6	neurogenic differentiation 6	19.1642	13.3635	-1.43407	4.3963e-20	1.60516e-18
16956	Lpl	lipoprotein lipase	15.6211	10.8967	-1.43357	1.28488e-29	7.94764e-28
69546	Mapk1ip1	mitogen-activated protein kinase 1 interacting protein 1	30.7982	21.4972	-1.43266	8.67974e-22	3.50142e-20
18970	Polb	polymerase (DNA directed), beta	42.4695	29.6568	-1.43203	4.05352e-23	1.78593e-21
331188	Zfp781	zinc finger protein 781	7.91817	5.5347	-1.43064	5.42212e-15	1.38611e-13
329575	Gm14325	predicted gene 14325	6.31377	4.41675	-1.42951	6.45164e-14	1.47695e-12
243385	Gprin3	GPRIN family member 3	7.47425	5.23022	-1.42905	1.77014e-11	3.12309e-10
195046	Nlrp1a	NLR family, pyrin domain containing 1A	2.11813	1.48837	-1.42312	1.32462e-05	9.64153e-05
320713	Mysm1	myb-like, SWIRM and MPN domains 1	3.70031	2.60446	-1.42076	9.3768e-14	2.11588e-12
432731	Zfp187	zinc finger protein 187	15.8039	11.1245	-1.42063	2.69078e-27	1.49971e-25
16002	Igf2	insulin-like growth factor 2	26.3438	18.5466	-1.42042	3.52966e-47	3.97667e-45
17880	Myh11	myosin, heavy polypeptide 11, smooth muscle	3.19828	2.25205	-1.42016	5.1209e-11	8.5473e-10
20192	Ryr3	ryanodine receptor 3	3.59109	2.53594	-1.41608	2.30486e-25	1.15411e-23
319885	Zcchc7	zinc finger, CCHC domain containing 7	6.20146	4.38523	-1.41417	8.05764e-09	1.03244e-07
211660	Cspp1	centrosome and spindle pole associated protein 1	3.9819	2.81927	-1.41239	4.09454e-09	5.42716e-08
67459	Nvl	nuclear VCP-like	9.23636	6.5546	-1.40914	3.16924e-13	6.72792e-12
192287	Slc25a36	solute carrier family 25, member 36	9.43509	6.70382	-1.40742	1.20161e-13	2.67699e-12
224273	Crybg3	beta-gamma crystallin domain containing 3	2.81301	1.99959	-1.40679	3.36414e-08	3.93639e-07
16322	Inha	inhibin alpha	8.85818	6.30821	-1.40423	8.14232e-07	7.50168e-06
11475	Acta2	actin, alpha 2, smooth muscle, aorta	19.7491	14.0651	-1.40413	5.3538e-17	1.62395e-15
68735	Mrps18c	mitochondrial ribosomal protein S18C	50.5482	36.0198	-1.40334	3.25566e-11	5.58776e-10
103537	Mbtd1	mbt domain containing 1	5.11449	3.64565	-1.4029	6.1973e-12	1.1473e-10
93681	Zfp192	zinc finger protein 192	3.03183	2.16873	-1.39798	5.18436e-12	9.67727e-11
13717	Eln	elastin	3.00126	2.14791	-1.39729	1.84543e-06	1.59934e-05
72128	2610008E11Rik	RIKEN cDNA 2610008E11 gene	5.64453	4.04561	-1.39522	9.19926e-11	1.48212e-09
18004	Nek1	NIMA (never in mitosis gene a)-related expressed kinase 1	4.84873	3.4792	-1.39364	1.2517e-09	1.77705e-08
14264	Fmod	fibromodulin	10.1991	7.32042	-1.39324	5.53778e-14	1.27514e-12
20908	Stx3	syntaxin 3	5.73816	4.11974	-1.39285	3.55706e-09	4.7547e-08
76260	Ttc8	tetratricopeptide repeat domain 8	8.45607	6.0743	-1.3921	6.71012e-09	8.68242e-08
100041581	Zkscan16	zinc finger with KRAB and SCAN domains 16	13.9605	10.0411	-1.39033	2.81558e-16	7.9731e-15
227195	Ino80d	INO80 complex subunit D	2.98489	2.1486	-1.38923	3.29806e-16	9.28934e-15
20911	Stxbp2	syntaxin binding protein 2	11.3205	8.15165	-1.38873	2.83418e-13	6.02473e-12
214137	Arhgap29	Rho GTPase activating protein 29	4.70001	3.39163	-1.38577	1.96776e-10	3.05788e-09
19255	Ptpn2	protein tyrosine phosphatase, non-receptor type 2	2.55898	1.84839	-1.38444	1.33642e-09	1.89222e-08
75316	Taf1d	TATA box binding protein (Tbp)-associated factor, RNA polymerase I, D	13.2428	9.5779	-1.38265	3.61838e-08	4.2027e-07
75763	Dcaf17	DDB1 and CUL4 associated factor 17	1.90342	1.37705	-1.38224	1.80203e-06	1.56775e-05
235415	Cplx3	complexin 3	3.44481	2.49273	-1.38194	1.16805e-05	8.61319e-05
98932	Myl9	myosin, light polypeptide 9, regulatory	24.868	17.9952	-1.38192	5.7938e-12	1.07766e-10
12747	Clk1	CDC-like kinase 1	26.1925	18.9726	-1.38054	1.4787e-32	1.01407e-30
56399	Akap8	A kinase (PRKA) anchor protein 8	11.2983	8.1845	-1.38045	6.6412e-17	2.00674e-15
12675	Chuk	conserved helix-loop-helix ubiquitous kinase	4.50758	3.26589	-1.3802	1.39719e-07	1.48204e-06
21340	Taf1b	TATA box binding protein (Tbp)-associated factor, RNA polymerase I, B	9.90769	7.18395	-1.37914	1.88336e-08	2.29747e-07
66576	Uqcrh	ubiquinol-cytochrome c reductase hinge protein	227.305	164.887	-1.37855	8.77034e-43	8.28351e-41
233789	Smg1	SMG1 homolog, phosphatidylinositol 3-kinase-related kinase (C. elegans)	6.77466	4.91458	-1.37848	3.26212e-40	2.89064e-38
18101	Nmbr	neuromedin B receptor	12.9559	9.4268	-1.37437	2.12746e-07	2.20187e-06
94217	Lrp1b	low density lipoprotein-related protein 1B (deleted in tumors)	2.54775	1.85682	-1.37211	1.05796e-14	2.62791e-13
100986	Akap9	A kinase (PRKA) anchor protein (yotiao) 9	14.6903	10.7093	-1.37173	1.9156e-61	3.11492e-59
18295	Ogn	osteoglycin	3.94263	2.87734	-1.37024	1.24155e-05	9.09141e-05
67230	Zfp329	zinc finger protein 329	2.55872	1.86779	-1.36992	1.75015e-08	2.14159e-07
83671	Sytl2	synaptotagmin-like 2	4.2979	3.13888	-1.36925	4.83192e-09	6.34059e-08
80892	Zfhx4	zinc finger homeodomain 4	1.46611	1.07089	-1.36906	3.05172e-08	3.59752e-07
170677	Cdhr1	cadherin-related family member 1	7.38607	5.39818	-1.36825	1.40707e-13	3.10837e-12
12914	Crebbp	CREB binding protein	9.52674	6.976	-1.36565	4.30354e-22	1.78162e-20
108155	Ogt	O-linked N-acetylglucosamine (GlcNAc) transferase (UDP-N-acetylglucosamine:polypeptide-N-acetylglucosaminyl transferase)	39.3767	28.8422	-1.36524	3.9012e-73	8.31536e-71
66559	Metap1d	methionyl aminopeptidase type 1D (mitochondrial)	9.75529	7.14929	-1.36451	7.12772e-06	5.48417e-05
26885	Casp8ap2	caspase 8 associated protein 2	2.33084	1.70821	-1.36449	9.50446e-07	8.70075e-06
55935	Fnbp4	formin binding protein 4	8.45483	6.19861	-1.36399	2.1309e-15	5.55549e-14
22592	Ercc5	excision repair cross-complementing rodent repair deficiency, complementation group 5	5.61869	4.12242	-1.36296	1.03437e-08	1.30626e-07
216345	Zfc3h1	zinc finger, C3H1-type containing	4.93705	3.62241	-1.36292	2.76548e-13	5.90256e-12
12810	Coch	coagulation factor C homolog (Limulus polyphemus)	5.63959	4.13889	-1.36258	7.03992e-07	6.58995e-06
227644	Snapc4	small nuclear RNA activating complex, polypeptide 4	5.6946	4.18312	-1.36133	3.47978e-10	5.2523e-09
77963	Hook1	hook homolog 1 (Drosophila)	6.91906	5.08287	-1.36125	3.19088e-12	6.07114e-11
330267	Thsd7a	thrombospondin, type I, domain containing 7A	5.15628	3.78842	-1.36106	1.65969e-19	5.88278e-18
66435	Uggt2	UDP-glucose glycoprotein glucosyltransferase 2	2.54867	1.87483	-1.35942	2.13554e-07	2.20878e-06
381059	Gm1604b	predicted gene 1604b	20.1262	14.8128	-1.3587	4.32576e-06	3.51159e-05
103554	Psme4	proteasome (prosome, macropain) activator subunit 4	7.01407	5.16294	-1.35854	4.71848e-17	1.43955e-15
56036	Ccnl2	cyclin L2	10.6198	7.82043	-1.35795	9.1454e-11	1.47495e-09
243755	Slc13a4	solute carrier family 13 (sodium/sulfate symporters), member 4	4.05871	2.99075	-1.35709	3.74516e-07	3.72227e-06
235682	Zfp445	zinc finger protein 445	13.0213	9.59583	-1.35697	6.90008e-29	4.09154e-27
237943	Gpatch8	G patch domain containing 8	11.7903	8.6996	-1.35527	1.92644e-28	1.10897e-26
12565	Cdh9	cadherin 9	9.3186	6.87828	-1.35479	4.79212e-11	8.007e-10
224585	Zfp160	zinc finger protein 160	3.50745	2.58956	-1.35446	8.11374e-06	6.17059e-05
237711	Eml6	echinoderm microtubule associated protein like 6	2.34292	1.73115	-1.35339	1.07658e-07	1.15832e-06
56878	Rbms1	RNA binding motif, single stranded interacting protein 1	6.35802	4.69802	-1.35334	1.83588e-06	1.59193e-05
56503	Ankrd49	ankyrin repeat domain 49	8.09409	5.98122	-1.35325	2.4358e-06	2.07004e-05
320271	Scai	suppressor of cancer cell invasion	3.43786	2.54221	-1.35231	4.6978e-14	1.09775e-12
56706	Ccnl1	cyclin L1	12.1103	8.9637	-1.35104	6.15088e-10	9.07557e-09
20315	Cxcl12	chemokine (C-X-C motif) ligand 12	13.5475	10.0549	-1.34735	2.65998e-25	1.32353e-23
271564	Vps13a	vacuolar protein sorting 13A (yeast)	3.84948	2.85752	-1.34714	7.0343e-14	1.60104e-12
497097	Xkr4	X Kell blood group precursor related family member 4	5.44117	4.04728	-1.3444	1.42759e-07	1.51225e-06
53324	Nptx2	neuronal pentraxin 2	14.8386	11.0444	-1.34354	1.31679e-12	2.59946e-11
21841	Tia1	cytotoxic granule-associated RNA binding protein 1	12.7383	9.4825	-1.34334	1.24481e-20	4.67484e-19
381157	Greb1l	growth regulation by estrogen in breast cancer-like	1.74202	1.29743	-1.34268	6.09538e-06	4.77608e-05
75209	Sv2c	synaptic vesicle glycoprotein 2c	11.4427	8.52447	-1.34234	8.19626e-14	1.86282e-12
219105	Zmym5	zinc finger, MYM-type 5	6.25432	4.66179	-1.34161	1.42783e-11	2.53902e-10
230872	Crocc	ciliary rootlet coiled-coil, rootletin	6.36577	4.74607	-1.34127	3.93522e-14	9.25041e-13
54194	Akap8l	A kinase (PRKA) anchor protein 8-like	25.4868	19.0051	-1.34105	5.62536e-18	1.84085e-16
81004	Tbl1xr1	transducin (beta)-like 1X-linked receptor 1	9.91716	7.39917	-1.34031	2.85174e-25	1.41005e-23
72354	Ttc4	tetratricopeptide repeat domain 4	19.3811	14.4679	-1.33959	5.48816e-16	1.51337e-14
240038	Gm4944	predicted gene 4944	2.95986	2.21149	-1.3384	8.98342e-06	6.79269e-05
64706	Scube1	signal peptide, CUB domain, EGF-like 1	3.72503	2.78483	-1.33761	3.87164e-11	6.56638e-10
19266	Ptprd	protein tyrosine phosphatase, receptor type, D	17.8167	13.3208	-1.33751	1.23651e-46	1.36388e-44
71566	9030425E11Rik	RIKEN cDNA 9030425E11 gene	11.5804	8.66512	-1.33644	1.80635e-11	3.17632e-10
17991	Ndufa2	NADH dehydrogenase (ubiquinone) 1 alpha subcomplex, 2	110.059	82.4244	-1.33527	7.44822e-17	2.23347e-15
67694	Ift74	intraflagellar transport 74	10.3657	7.76351	-1.33518	2.99606e-08	3.53719e-07
67246	2810474O19Rik	RIKEN cDNA 2810474O19 gene	2.98847	2.23851	-1.33502	1.12456e-06	1.01765e-05
330836	Slc7a6	solute carrier family 7 (cationic amino acid transporter, y+ system), member 6	5.05309	3.78581	-1.33474	3.89634e-07	3.85552e-06
208968	Zfp280c	zinc finger protein 280C	4.3414	3.25354	-1.33436	3.61596e-07	3.61207e-06
19739	Rgs9	regulator of G-protein signaling 9	36.6112	27.4432	-1.33407	1.27504e-79	3.19225e-77
22688	Zfp26	zinc finger protein 26	1.44273	1.08175	-1.3337	3.3936e-06	2.80836e-05
16401	Itga4	integrin alpha 4	1.39666	1.04738	-1.33348	7.712e-06	5.89633e-05
108121	U2af1	U2 small nuclear ribonucleoprotein auxiliary factor (U2AF) 1	44.1835	33.1811	-1.33159	2.15702e-12	4.16945e-11
110651	Rps6ka3	ribosomal protein S6 kinase polypeptide 3	8.23246	6.18449	-1.33115	6.83124e-07	6.41746e-06
243961	Shank1	SH3/ankyrin domain gene 1	46.6694	35.0665	-1.33088	6.82882e-94	2.19818e-91
207227	Stxbp5l	syntaxin binding protein 5-like	13.1323	9.87429	-1.32995	1.33419e-49	1.55883e-47
239510	Phf20l1	PHD finger protein 20-like 1	5.81382	4.37331	-1.32939	1.12825e-13	2.51709e-12
74741	5730419I09Rik	RIKEN cDNA 5730419I09 gene	11.643	8.76282	-1.32868	9.58508e-16	2.58879e-14
69440	Fam116b	family with sequence similarity 116, member B	9.19646	6.92187	-1.32861	5.87496e-14	1.34689e-12
218613	Mier3	mesoderm induction early response 1, family member 3	3.85422	2.90176	-1.32823	3.89988e-07	3.85419e-06
320790	Chd7	chromodomain helicase DNA binding protein 7	2.69815	2.0335	-1.32685	2.23002e-08	2.69533e-07
72522	Atxn7l2	ataxin 7-like 2	5.30937	4.00335	-1.32623	5.5135e-06	4.35912e-05
216965	Taok1	TAO kinase 1	12.5506	9.46892	-1.32546	5.03318e-44	4.99298e-42
192196	Luc7l2	LUC7-like 2 (S. cerevisiae)	23.7957	17.9534	-1.32541	4.55202e-36	3.55441e-34
320506	Lmbrd2	LMBR1 domain containing 2	7.95253	6.00067	-1.32527	5.47484e-08	6.19919e-07
68404	Nrn1	neuritin 1	38.247	28.8838	-1.32417	1.42023e-19	5.05673e-18
66396	Ccdc82	coiled-coil domain containing 82	13.3987	10.1256	-1.32326	3.24636e-19	1.13536e-17
214459	Fnbp1l	formin binding protein 1-like	17.9755	13.5846	-1.32323	1.62936e-29	1.0039e-27
102334	Ankrd10	ankyrin repeat domain 10	10.9346	8.26415	-1.32314	3.07226e-09	4.15955e-08
75029	Purg	purine-rich element binding protein G	11.9948	9.07076	-1.32236	9.96878e-08	1.07993e-06
381022	Mll2	myeloid/lymphoid or mixed-lineage leukemia 2	7.06916	5.34618	-1.32228	1.48015e-38	1.24847e-36
57438	2015-03-07	membrane-associated ring finger (C3HC4) 7	10.8327	8.20332	-1.32052	1.92443e-10	2.9935e-09
19134	Prpf4b	PRP4 pre-mRNA processing factor 4 homolog B (yeast)	10.4032	7.8811	-1.32002	2.38522e-14	5.74383e-13
53609	Clasrp	CLK4-associating serine/arginine rich protein	10.5228	7.97221	-1.31994	5.09948e-08	5.78663e-07
50754	Fbxw7	F-box and WD-40 domain protein 7	38.2332	28.9747	-1.31954	2.83344e-45	2.95973e-43
269275	Acvr1c	activin A receptor, type IC	3.14618	2.38437	-1.3195	7.88876e-10	1.14787e-08
19360	Rad50	RAD50 homolog (S. cerevisiae)	4.57999	3.4715	-1.31931	5.9414e-08	6.69384e-07
381305	Rc3h1	RING CCCH (C3H) domains 1	4.05447	3.07388	-1.31901	8.37312e-13	1.69755e-11
207181	Rbms3	RNA binding motif, single stranded interacting protein	6.04788	4.58775	-1.31827	1.80516e-13	3.93271e-12
237823	Pfas	phosphoribosylformylglycinamidine synthase (FGAR amidotransferase)	3.3425	2.53708	-1.31746	8.75598e-07	8.04357e-06
26405	Map3k2	mitogen-activated protein kinase kinase kinase 2	2.81865	2.14095	-1.31654	7.94718e-10	1.15531e-08
12290	Cacna1e	calcium channel, voltage-dependent, R type, alpha 1E subunit	21.0066	15.9683	-1.31552	1.13962e-71	2.36517e-69
11737	Anp32a	acidic (leucine-rich) nuclear phosphoprotein 32 family, member A	121.304	92.2108	-1.31551	7.55266e-68	1.41819e-65
381280	Hjurp	Holliday junction recognition protein	3.77138	2.86749	-1.31522	5.02478e-10	7.48403e-09
226115	Opalin	oligodendrocytic myelin paranodal and inner loop protein	19.6792	14.9693	-1.31464	4.32628e-06	3.51021e-05
107182	Btaf1	BTAF1 RNA polymerase II, B-TFIID transcription factor-associated, (Mot1 homolog, S. cerevisiae)	4.34637	3.30619	-1.31462	3.40992e-11	5.82085e-10
110962	Mbd6	methyl-CpG binding domain protein 6	10.2777	7.82083	-1.31415	5.94466e-12	1.10442e-10
269702	Mphosph9	M-phase phosphoprotein 9	2.74603	2.09005	-1.31386	2.64748e-07	2.69064e-06
319675	5830418K08Rik	RIKEN cDNA 5830418K08 gene	4.01012	3.05283	-1.31357	5.41554e-10	8.04325e-09
270120	Fat3	FAT tumor suppressor homolog 3 (Drosophila)	6.01242	4.57737	-1.31351	1.85582e-30	1.20958e-28
67511	Tmed9	transmembrane emp24 protein transport domain containing 9	53.5564	40.7742	-1.31349	1.04314e-20	3.93624e-19
12934	Dpysl2	dihydropyrimidinase-like 2	64.6059	49.2024	-1.31307	2.49322e-67	4.62654e-65
75547	Akap13	A kinase (PRKA) anchor protein 13	2.68837	2.04934	-1.31182	2.47272e-10	3.79399e-09
208292	Zfp871	zinc finger protein 871	7.78632	5.93663	-1.31157	4.6716e-23	2.04681e-21
17925	Myo9b	myosin IXb	5.35086	4.08228	-1.31075	3.7072e-12	7.01123e-11
76485	Glt8d1	glycosyltransferase 8 domain containing 1	7.93526	6.05429	-1.31068	1.10406e-06	1.00082e-05
207806	Gm608	predicted gene 608	5.4217	4.14378	-1.30839	5.17822e-19	1.79114e-17
72324	Plxdc1	plexin domain containing 1	5.91153	4.51953	-1.308	5.75336e-06	4.53059e-05
320541	Slc35e2	solute carrier family 35, member E2	7.27352	5.56091	-1.30797	7.78188e-13	1.58994e-11
76295	Atp11b	ATPase, class VI, type 11B	8.68341	6.63945	-1.30785	4.81086e-14	1.12085e-12
58800	Trpm7	transient receptor potential cation channel, subfamily M, member 7	5.44093	4.16197	-1.3073	3.05088e-12	5.81178e-11
223649	Nrbp2	nuclear receptor binding protein 2	31.5047	24.1044	-1.30701	1.13899e-22	4.88185e-21
30046	Zfp292	zinc finger protein 292	6.01957	4.60688	-1.30665	9.2944e-17	2.7402e-15
380921	Dgkh	diacylglycerol kinase, eta	5.68869	4.35374	-1.30662	6.8485e-07	6.42984e-06
66401	Nudt2	nudix (nucleoside diphosphate linked moiety X)-type motif 2	21.7062	16.6129	-1.30659	1.53265e-06	1.35507e-05
22063	Trpc1	transient receptor potential cation channel, subfamily C, member 1	11.4069	8.73373	-1.30607	4.6092e-10	6.89108e-09
66177	Ubl5	ubiquitin-like 5	94.8287	72.6453	-1.30537	6.97692e-44	6.87793e-42
107934	Celsr3	cadherin, EGF LAG seven-pass G-type receptor 3 (flamingo homolog, Drosophila)	6.13921	4.70429	-1.30502	5.46212e-20	1.98512e-18
20667	Sox12	SRY-box containing gene 12	8.56375	6.56516	-1.30442	9.10868e-11	1.47053e-09
665211	Gm14326	predicted gene 14326	3.83071	2.94023	-1.30286	4.12032e-06	3.35865e-05
108686	Ccdc88a	coiled coil domain containing 88A	10.9324	8.3943	-1.30236	3.10052e-27	1.71595e-25
67579	Cpeb4	cytoplasmic polyadenylation element binding protein 4	17.5462	13.4744	-1.30219	1.38152e-11	2.46223e-10
241694	Ralgapa2	Ral GTPase activating protein, alpha subunit 2 (catalytic)	2.89802	2.22596	-1.30192	8.38572e-09	1.07186e-07
74477	4933427D14Rik	RIKEN cDNA 4933427D14 gene	6.30291	4.84152	-1.30185	2.57094e-08	3.08846e-07
53623	Gria3	glutamate receptor, ionotropic, AMPA3 (alpha 3)	42.8443	33.0033	-1.29818	1.28814e-58	1.88128e-56
109263	Rlf	rearranged L-myc fusion sequence	6.37306	4.91294	-1.2972	7.66926e-12	1.40171e-10
26878	B3galt2	UDP-Gal:betaGlcNAc beta 1,3-galactosyltransferase, polypeptide 2	10.8045	8.33615	-1.2961	3.62086e-15	9.39339e-14
17171	Mas1	MAS1 oncogene	9.35884	7.22216	-1.29585	6.22258e-08	6.99065e-07
544971	Bdp1	B double prime 1, subunit of RNA polymerase III transcription initiation factor IIIB	3.65509	2.82215	-1.29514	4.52976e-10	6.77874e-09
23857	Dmtf1	cyclin D binding myb-like transcription factor 1	13.1301	10.1387	-1.29504	3.8497e-13	8.09618e-12
24064	Spry2	sprouty homolog 2 (Drosophila)	23.1009	17.8441	-1.29459	1.019e-11	1.83899e-10
68564	Nufip2	nuclear fragile X mental retardation protein interacting protein 2	4.66087	3.60402	-1.29324	4.00672e-12	7.55957e-11
244713	Zfp317	zinc finger protein 317	5.67176	4.39279	-1.29115	8.5791e-07	7.88567e-06
16485	Kcna1	potassium voltage-gated channel, shaker-related subfamily, member 1	31.9313	24.7313	-1.29113	3.48918e-67	6.3994e-65
242274	Lrrc7	leucine rich repeat containing 7	12.9022	9.99487	-1.29088	9.4665e-19	3.22495e-17
218543	Srek1	splicing regulatory glutamine/lysine-rich protein 1	8.88296	6.88278	-1.29061	7.20904e-10	1.05285e-08
19090	Prkdc	protein kinase, DNA activated, catalytic polypeptide	2.57358	1.99444	-1.29038	1.67015e-09	2.32508e-08
194388	Tet3	tet methylcytosine dioxygenase 3	4.65691	3.61067	-1.28976	1.92425e-13	4.16912e-12
27404	Abca8b	ATP-binding cassette, sub-family A (ABC1), member 8b	3.00712	2.33318	-1.28885	6.33666e-06	4.95038e-05
18027	Nfia	nuclear factor I/A	9.94793	7.71951	-1.28867	2.93592e-21	1.14341e-19
320292	Rasgef1b	RasGEF domain family, member 1B	24.5731	19.0693	-1.28862	3.1629e-18	1.04808e-16
17389	Mmp16	matrix metallopeptidase 16	4.13628	3.21025	-1.28846	1.16341e-05	8.58299e-05
382253	Cdkl5	cyclin-dependent kinase-like 5	15.0111	11.6504	-1.28846	1.86203e-12	3.63038e-11
22249	Unc13b	unc-13 homolog B (C. elegans)	3.45432	2.68197	-1.28798	4.73208e-07	4.61305e-06
18763	Pkd1	polycystic kidney disease 1 homolog	7.39915	5.74511	-1.28791	1.5116e-26	8.10967e-25
320184	Lrrc58	leucine rich repeat containing 58	10.7337	8.33464	-1.28785	2.3453e-19	8.22054e-18
225160	Thoc1	THO complex 1	4.52991	3.51758	-1.28779	7.67062e-06	5.87324e-05
109093	Rars2	arginyl-tRNA synthetase 2, mitochondrial	11.5889	8.99975	-1.28769	1.61596e-06	1.42156e-05
28028	Mrpl50	mitochondrial ribosomal protein L50	17.4615	13.5651	-1.28724	1.20455e-09	1.71165e-08
242474	Tmem245	transmembrane 245	3.08243	2.39494	-1.28706	1.26769e-06	1.13804e-05
14811	Grin2a	glutamate receptor, ionotropic, NMDA2A (epsilon 1)	5.66005	4.39929	-1.28658	6.3155e-07	5.99004e-06
77733	Rnf170	ring finger protein 170	6.3431	4.93485	-1.28537	6.61046e-08	7.38433e-07
56809	Gmeb1	glucocorticoid modulatory element binding protein 1	3.0778	2.3947	-1.28526	3.83062e-06	3.13872e-05
14812	Grin2b	glutamate receptor, ionotropic, NMDA2B (epsilon 2)	8.82407	6.86584	-1.28521	1.89117e-15	4.94683e-14
67260	Lass4	LAG1 homolog, ceramide synthase 4	8.68883	6.76906	-1.28361	1.06429e-08	1.34296e-07
13869	Erbb4	v-erb-a erythroblastic leukemia viral oncogene homolog 4 (avian)	4.67199	3.64098	-1.28317	1.28914e-05	9.40498e-05
360216	Zranb1	zinc finger, RAN-binding domain containing 1	12.39	9.65586	-1.28316	1.735e-07	1.82563e-06
229227	4932438A13Rik	RIKEN cDNA 4932438A13 gene	9.83193	7.66403	-1.28287	3.47538e-37	2.79679e-35
50911	Exosc9	exosome component 9	15.5224	12.1023	-1.2826	4.23936e-07	4.17139e-06
12488	Cd2ap	CD2-associated protein	4.21244	3.28538	-1.28218	5.78312e-07	5.53502e-06
54446	Nfat5	nuclear factor of activated T cells 5	8.44132	6.58449	-1.282	7.87948e-27	4.28562e-25
353242	Mrpl21	mitochondrial ribosomal protein L21	22.4791	17.5466	-1.28111	6.18794e-06	4.83899e-05
19732	Rgl2	ral guanine nucleotide dissociation stimulator-like 2	6.89162	5.38541	-1.27968	9.94118e-06	7.44197e-05
52662	D18Ertd653e	DNA segment, Chr 18, ERATO Doi 653, expressed	7.96996	6.22908	-1.27948	6.97342e-06	5.38384e-05
226499	BC003331	cDNA sequence BC003331	16.0938	12.579	-1.27942	1.7059e-13	3.72675e-12
110842	Etfa	electron transferring flavoprotein, alpha polypeptide	19.3698	15.1527	-1.27831	3.0886e-07	3.11089e-06
20238	Atxn1	ataxin 1	9.85256	7.70831	-1.27817	3.11992e-23	1.37845e-21
22589	Atrx	alpha thalassemia/mental retardation syndrome X-linked homolog (human)	19.3361	15.1402	-1.27713	2.4867e-46	2.70502e-44
68597	1110021J02Rik	RIKEN cDNA 1110021J02 gene	4.34456	3.40557	-1.27572	1.04889e-05	7.80754e-05
72508	Rps6kb1	ribosomal protein S6 kinase, polypeptide 1	7.88196	6.18584	-1.27419	5.19618e-11	8.6455e-10
17847	Usp34	ubiquitin specific peptidase 34	10.959	8.60963	-1.27287	2.10026e-30	1.35214e-28
286940	Flnb	filamin, beta	4.17466	3.28072	-1.27248	6.9483e-10	1.01855e-08
77106	Tmem181a	transmembrane protein 181A	22.6278	17.7945	-1.27162	1.21832e-10	1.92743e-09
76626	Msi2	Musashi homolog 2 (Drosophila)	16.8863	13.2821	-1.27136	1.45084e-22	6.13516e-21
107656	Krt9	keratin 9	11.0799	8.72172	-1.27037	2.3035e-07	2.37161e-06
224170	Dzip3	DAZ interacting protein 3, zinc finger	12.2302	9.62837	-1.27023	4.88064e-16	1.35057e-14
76376	Slc24a2	solute carrier family 24 (sodium/potassium/calcium exchanger), member 2	43.9529	34.6227	-1.26948	7.3025e-105	2.80933e-102
12750	Clk4	CDC like kinase 4	13.6916	10.7867	-1.26931	1.78608e-07	1.87312e-06
67712	Slc25a37	solute carrier family 25, member 37	5.96033	4.69689	-1.26899	1.2345e-06	1.11013e-05
108829	Jmjd1c	jumonji domain containing 1C	8.42411	6.64406	-1.26792	1.31037e-16	3.84889e-15
109135	Plekha5	pleckstrin homology domain containing, family A member 5	11.5313	9.09744	-1.26753	4.80348e-13	1.00086e-11
100019	Mdn1	midasin homolog (yeast)	2.37142	1.87121	-1.26731	9.80306e-11	1.57618e-09
241514	Zfp804a	zinc finger protein 804A	16.1313	12.7518	-1.26502	6.53268e-14	1.49333e-12
70579	Zc3h11a	zinc finger CCCH type containing 11A	23.9327	18.9319	-1.26415	1.66288e-22	7.013e-21
66395	Ahnak	AHNAK nucleoprotein (desmoyokin)	2.53199	2.00338	-1.26386	3.7539e-11	6.3873e-10
260315	Nav3	neuron navigator 3	7.69671	6.09221	-1.26337	1.04097e-13	2.33559e-12
18028	Nfib	nuclear factor I/B	17.5921	13.9251	-1.26334	3.27318e-33	2.30482e-31
12289	Cacna1d	calcium channel, voltage-dependent, L type, alpha 1D subunit	4.49498	3.55822	-1.26327	6.0913e-10	9.00451e-09
71096	Sntg1	syntrophin, gamma 1	5.40702	4.2823	-1.26264	5.67182e-06	4.47532e-05
68339	Ccdc88c	coiled-coil domain containing 88C	4.18972	3.31911	-1.2623	1.57059e-06	1.38474e-05
11744	Anxa11	annexin A11	9.63487	7.6331	-1.26225	4.11316e-06	3.35454e-05
13046	Celf1	CUGBP, Elav-like family member 1	25.4658	20.1839	-1.26169	2.70064e-12	5.17584e-11
67590	Tctn3	tectonic family member 3	7.74317	6.14355	-1.26038	1.21412e-05	8.91539e-05
327900	Ubtd2	ubiquitin domain containing 2	10.5277	8.35655	-1.25982	1.66428e-07	1.7559e-06
240752	Pik3c2b	phosphoinositide-3-kinase, class 2, beta polypeptide	4.02052	3.19177	-1.25965	4.63382e-07	4.52005e-06
16490	Kcna2	potassium voltage-gated channel, shaker-related subfamily, member 2	11.2827	8.95761	-1.25957	1.90692e-08	2.32441e-07
73010	Gpr22	G protein-coupled receptor 22	9.86829	7.83578	-1.25939	4.01754e-11	6.79192e-10
83925	Trps1	trichorhinophalangeal syndrome I (human)	3.44858	2.74122	-1.25805	1.51379e-08	1.87418e-07
11496	Adam22	a disintegrin and metallopeptidase domain 22	22.9624	18.2536	-1.25797	4.51372e-40	3.97737e-38
81898	Sf3b1	splicing factor 3b, subunit 1	36.0768	28.6816	-1.25784	8.05686e-47	8.94936e-45
105203	BC016423	cDNA sequence BC016423	3.67916	2.92521	-1.25774	6.0468e-08	6.80772e-07
18810	Plec	plectin	11.4624	9.12068	-1.25675	4.10706e-34	2.95802e-32
69126	1810022K09Rik	RIKEN cDNA 1810022K09 gene	77.7107	61.8659	-1.25612	2.10082e-07	2.17715e-06
70408	Polr3f	polymerase (RNA) III (DNA directed) polypeptide F	5.64962	4.49789	-1.25606	9.04582e-06	6.83332e-05
106205	Zc3h7a	zinc finger CCCH type containing 7 A	5.69298	4.53482	-1.25539	8.54338e-06	6.48171e-05
20191	Ryr2	ryanodine receptor 2, cardiac	6.10647	4.86574	-1.25499	5.82182e-21	2.22882e-19
13205	Ddx3x	DEAD/H (Asp-Glu-Ala-Asp/His) box polypeptide 3, X-linked	43.2585	34.4859	-1.25438	1.57019e-39	1.35337e-37
19877	Rock1	Rho-associated coiled-coil containing protein kinase 1	4.06588	3.24194	-1.25415	3.89054e-06	3.18616e-05
83436	Plekha2	pleckstrin homology domain-containing, family A (phosphoinositide binding specific) member 2	11.9833	9.55602	-1.254	1.2225e-13	2.71967e-12
29863	Pde7b	phosphodiesterase 7B	25.3617	20.2247	-1.254	4.7575e-19	1.64923e-17
14806	Grik2	glutamate receptor, ionotropic, kainate 2 (beta 2)	16.5329	13.1846	-1.25395	3.9465e-17	1.2087e-15
68152	Fam133b	family with sequence similarity 133, member B	13.3635	10.6578	-1.25387	3.7234e-07	3.70531e-06
234023	Arglu1	arginine and glutamate rich 1	30.0718	23.988	-1.25362	3.28752e-11	5.63631e-10
229007	Zgpat	zinc finger, CCCH-type with G patch domain	11.6993	9.3335	-1.25348	9.59762e-07	8.78093e-06
83602	Gtf2a1	general transcription factor II A, 1	6.42333	5.12559	-1.25319	1.28318e-07	1.36754e-06
71521	Pds5a	PDS5, regulator of cohesion maintenance, homolog A (S. cerevisiae)	7.94608	6.34156	-1.25302	8.27786e-08	9.08606e-07
71653	4930506M07Rik	RIKEN cDNA 4930506M07 gene	6.82367	5.44628	-1.2529	3.45974e-07	3.46479e-06
72587	Pan3	PAN3 polyA specific ribonuclease subunit homolog (S. cerevisiae)	6.07661	4.85117	-1.25261	1.40848e-06	1.25514e-05
74011	Slc25a27	solute carrier family 25, member 27	13.5104	10.7883	-1.25233	3.14512e-08	3.69933e-07
78751	Zc3h6	zinc finger CCCH type containing 6	7.39236	5.90399	-1.25209	1.67116e-08	2.0513e-07
192119	Dicer1	dicer 1, ribonuclease type III	5.66936	4.52897	-1.2518	7.31458e-12	1.34311e-10
78286	Nav2	neuron navigator 2	4.91707	3.92935	-1.25137	4.41578e-11	7.40171e-10
11426	Macf1	microtubule-actin crosslinking factor 1	11.8098	9.4377	-1.25135	1.65988e-53	2.11139e-51
105689	Mycbp2	MYC binding protein 2	27.1396	21.7053	-1.25037	1.24706e-78	2.98029e-76
11958	Atp5k	ATP synthase, H+ transporting, mitochondrial F1F0 complex, subunit e	133.068	106.432	-1.25026	8.61276e-10	1.24747e-08
83398	Ndst3	N-deacetylase/N-sulfotransferase (heparan glucosaminyl) 3	5.0748	4.0617	-1.24943	2.46326e-07	2.52292e-06
230908	Tardbp	TAR DNA binding protein	13.3572	10.6911	-1.24938	1.98542e-19	7.00584e-18
69863	Ttc39b	tetratricopeptide repeat domain 39B	6.71898	5.37826	-1.24929	2.04946e-12	3.97127e-11
230594	Zcchc11	zinc finger, CCHC domain containing 11	6.44074	5.15607	-1.24916	1.40635e-08	1.74802e-07
192786	Rapgef6	Rap guanine nucleotide exchange factor (GEF) 6	7.16383	5.7352	-1.2491	1.16154e-12	2.31619e-11
98415	Nucks1	nuclear casein kinase and cyclin-dependent kinase substrate 1	22.7858	18.2444	-1.24892	1.32639e-24	6.35901e-23
28250	Slco1a4	solute carrier organic anion transporter family, member 1a4	12.2928	9.84559	-1.24856	1.16451e-10	1.8516e-09
224090	Tmem44	transmembrane protein 44	12.1711	9.74868	-1.24849	1.05542e-10	1.69006e-09
75956	Srrm2	serine/arginine repetitive matrix 2	58.2783	46.6804	-1.24845	1.99631e-83	5.24797e-81
73945	Otud4	OTU domain containing 4	7.39578	5.92479	-1.24828	2.35056e-11	4.08769e-10
319817	Rc3h2	ring finger and CCCH-type zinc finger domains 2	8.32826	6.67466	-1.24774	1.61516e-14	3.94365e-13
338351	Akap17b	A kinase (PRKA) anchor protein 17B	4.17795	3.35055	-1.24694	2.32054e-06	1.97741e-05
50753	Fbxo8	F-box protein 8	7.49952	6.01655	-1.24648	7.85344e-06	5.99285e-05
18628	Per3	period homolog 3 (Drosophila)	6.73424	5.41286	-1.24412	6.6122e-09	8.56274e-08
13405	Dmd	dystrophin, muscular dystrophy	3.83619	3.0877	-1.24241	5.40184e-11	8.97821e-10
67607	Zfp788	zinc finger protein 788	8.47138	6.81853	-1.24241	1.39848e-07	1.48241e-06
21366	Slc6a6	solute carrier family 6 (neurotransmitter transporter, taurine), member 6	27.938	22.4918	-1.24214	2.48296e-31	1.63182e-29
20637	Snrnp70	small nuclear ribonucleoprotein 70 (U1)	44.5061	35.8553	-1.24127	1.58109e-14	3.86643e-13
22671	Rnf112	ring finger protein 112	55.1716	44.4569	-1.24101	9.32818e-31	6.10512e-29
319565	Syne2	synaptic nuclear envelope 2	1.162	0.936598	-1.24066	7.45554e-06	5.71966e-05
67630	Samd8	sterile alpha motif domain containing 8	12.8417	10.3509	-1.24064	3.84282e-16	1.07279e-14
16500	Kcnb1	potassium voltage gated channel, Shab-related subfamily, member 1	16.9359	13.6524	-1.24051	4.81534e-12	9.02047e-11
106585	Ankrd12	ankyrin repeat domain 12	22.102	17.8394	-1.23894	8.7687e-35	6.49337e-33
13052	Cxadr	coxsackie virus and adenovirus receptor	5.48666	4.43609	-1.23682	4.01642e-07	3.95944e-06
53870	Cntn6	contactin 6	6.59831	5.33602	-1.23656	6.5016e-06	5.05171e-05
52469	Ccdc56	coiled-coil domain containing 56	121.384	98.1631	-1.23656	4.91356e-14	1.14141e-12
192176	Flna	filamin, alpha	9.07149	7.33672	-1.23645	5.08386e-15	1.30599e-13
320405	Cadps2	Ca2+-dependent activator protein for secretion 2	15.3962	12.4526	-1.23638	7.66844e-15	1.9291e-13
11984	Atp6v0c	ATPase, H+ transporting, lysosomal V0 subunit C	148.236	119.979	-1.23551	1.91681e-25	9.69032e-24
75302	Asxl2	additional sex combs like 2 (Drosophila)	4.38045	3.54975	-1.23401	8.33144e-08	9.13851e-07
30785	Cttnbp2	cortactin binding protein 2	17.4141	14.1118	-1.23401	3.38742e-19	1.18207e-17
109624	Cald1	caldesmon 1	8.56724	6.9448	-1.23362	3.18522e-07	3.20003e-06
67039	Rbm25	RNA binding motif protein 25	31.8716	25.8396	-1.23344	2.14068e-24	1.01396e-22
22791	Dnajc2	DnaJ (Hsp40) homolog, subfamily C, member 2	15.6271	12.6698	-1.23342	5.03154e-07	4.87185e-06
57743	Sec61a2	Sec61, alpha subunit 2 (S. cerevisiae)	25.402	20.6003	-1.23309	3.98504e-11	6.74421e-10
76899	Golga1	golgi autoantigen, golgin subfamily a, 1	8.393	6.80863	-1.2327	1.10763e-07	1.19009e-06
226089	C030046E11Rik	RIKEN cDNA C030046E11 gene	5.51482	4.47407	-1.23262	5.14506e-07	4.97261e-06
26409	Map3k7	mitogen-activated protein kinase kinase kinase 7	10.5995	8.60051	-1.23242	6.03926e-12	1.12067e-10
207785	Csrnp2	cysteine-serine-rich nuclear protein 2	6.40748	5.20036	-1.23212	1.33477e-05	9.70202e-05
13665	Eif2s1	eukaryotic translation initiation factor 2, subunit 1 alpha	16.6269	13.4965	-1.23194	1.32053e-09	1.8714e-08
22239	Ugt8a	UDP galactosyltransferase 8A	7.79529	6.3286	-1.23176	1.02508e-05	7.64834e-05
319263	Pcmtd1	protein-L-isoaspartate (D-aspartate) O-methyltransferase domain containing 1	26.6163	21.6139	-1.23144	2.88016e-26	1.51429e-24
15081	H3f3b	H3 histone, family 3B	136.823	111.161	-1.23085	2.49254e-43	2.38272e-41
233865	D430042O09Rik	RIKEN cDNA D430042O09 gene	5.24549	4.26319	-1.23041	2.5546e-06	2.16284e-05
79264	Krit1	KRIT1, ankyrin repeat containing	6.48582	5.27169	-1.23031	6.37396e-08	7.14037e-07
67420	Far1	fatty acyl CoA reductase 1	14.0036	11.3962	-1.2288	3.29848e-11	5.64896e-10
70432	Rufy2	RUN and FYVE domain-containing 2	5.20494	4.23582	-1.22879	6.9411e-10	1.01844e-08
109593	Lmo3	LIM domain only 3	80.6434	65.6336	-1.22869	1.26316e-29	7.84401e-28
72931	Swi5	SWI5 recombination repair homolog (yeast)	195.803	159.429	-1.22815	2.49568e-23	1.11831e-21
72154	Zfp157	zinc finger protein 157	5.34193	4.34999	-1.22803	4.18042e-06	3.40412e-05
237542	Osbpl8	oxysterol binding protein-like 8	20.8495	16.9795	-1.22792	3.59098e-24	1.68073e-22
270163	Myo9a	myosin IXa	11.0873	9.03151	-1.22763	1.39645e-22	5.93698e-21
19879	Slc22a8	solute carrier family 22 (organic anion transporter), member 8	6.73316	5.48473	-1.22762	7.01362e-06	5.41222e-05
19654	Rbm6	RNA binding motif protein 6	10.9905	8.95913	-1.22673	3.06252e-08	3.60755e-07
67958	2610101N10Rik	RIKEN cDNA 2610101N10 gene	11.584	9.44346	-1.22667	1.29388e-15	3.43575e-14
18640	Pfkfb2	6-phosphofructo-2-kinase/fructose-2,6-biphosphatase 2	4.66358	3.80209	-1.22658	4.90612e-07	4.75918e-06
67972	Atp2b1	ATPase, Ca++ transporting, plasma membrane 1	87.4094	71.29	-1.22611	3.89978e-103	1.39798e-100
17912	Myo1b	myosin IB	5.71488	4.66184	-1.22589	6.00314e-06	4.71082e-05
231769	Sfswap	splicing factor, suppressor of white-apricot homolog (Drosophila)	12.6496	10.3193	-1.22583	2.78214e-08	3.3119e-07
246198	Mllt6	myeloid/lymphoid or mixed-lineage leukemia (trithorax homolog, Drosophila); translocated to, 6	22.0901	18.0224	-1.2257	4.4036e-25	2.15708e-23
26570	Slc7a11	solute carrier family 7 (cationic amino acid transporter, y+ system), member 11	4.83941	3.94885	-1.22552	1.85178e-08	2.26069e-07
94280	Sfxn3	sideroflexin 3	42.7442	34.8922	-1.22503	1.60357e-19	5.69665e-18
665775	Bod1l	biorientation of chromosomes in cell division 1-like	12.1185	9.89242	-1.22503	1.22771e-19	4.38116e-18
20346	Sema3a	sema domain, immunoglobulin domain (Ig), short basic domain, secreted, (semaphorin) 3A	5.50912	4.49913	-1.22449	1.13411e-06	1.02511e-05
19014	Med1	mediator complex subunit 1	6.56123	5.35869	-1.22441	9.61316e-08	1.04499e-06
13207	Ddx5	DEAD (Asp-Glu-Ala-Asp) box polypeptide 5	160.68	131.247	-1.22426	5.09492e-88	1.46113e-85
69675	Pxdn	peroxidasin homolog (Drosophila)	6.56171	5.36027	-1.22414	3.5605e-08	4.14158e-07
78618	Acap2	ArfGAP with coiled-coil, ankyrin repeat and PH domains 2	11.311	9.24096	-1.224	1.37653e-13	3.04516e-12
16423	Cd47	CD47 antigen (Rh-related antigen, integrin-associated signal transducer)	22.679	18.5298	-1.22392	6.9872e-07	6.55227e-06
233833	Tnrc6a	trinucleotide repeat containing 6a	11.4828	9.38276	-1.22382	2.57802e-17	8.10022e-16
12293	Cacna2d1	calcium channel, voltage-dependent, alpha2/delta subunit 1	30.4947	24.9189	-1.22376	1.81118e-39	1.5442e-37
67501	Ccdc50	coiled-coil domain containing 50	6.75621	5.52234	-1.22343	1.32022e-08	1.64615e-07
72899	Macrod2	MACRO domain containing 2	10.0421	8.21137	-1.22295	1.28534e-06	1.15126e-05
214162	Mll1	myeloid/lymphoid or mixed-lineage leukemia 1	10.3657	8.47969	-1.22241	6.85408e-27	3.7538e-25
100503670	Rpl5	ribosomal protein L5	178.876	146.384	-1.22197	6.18446e-50	7.44637e-48
12288	Cacna1c	calcium channel, voltage-dependent, L type, alpha 1C subunit	6.22557	5.09578	-1.22171	8.63558e-09	1.10112e-07
407823	Baz2b	bromodomain adjacent to zinc finger domain, 2B	3.82501	3.13189	-1.22131	6.8314e-06	5.28972e-05
12123	Hrk	harakiri, BCL2 interacting protein (contains only BH3 domain)	14.833	12.1454	-1.22129	4.87084e-14	1.13315e-12
54214	Golga4	golgi autoantigen, golgin subfamily a, 4	10.586	8.6686	-1.22119	9.22418e-13	1.85578e-11
21413	Tcf4	transcription factor 4	36.3576	29.7792	-1.2209	1.96798e-40	1.77377e-38
80890	Trim2	tripartite motif-containing 2	33.2783	27.2572	-1.2209	4.0504e-29	2.41996e-27
77697	Mmab	methylmalonic aciduria (cobalamin deficiency) type B homolog (human)	12.2903	10.0768	-1.21967	7.44516e-07	6.92001e-06
20658	Son	Son DNA binding protein	40.2929	33.0478	-1.21923	2.72638e-48	3.11617e-46
67996	Srsf6	serine/arginine-rich splicing factor 6	22.0806	18.1126	-1.21907	2.61694e-13	5.60829e-12
19820	Rlim	ring finger protein, LIM domain interacting	7.82453	6.42081	-1.21862	3.3367e-09	4.48677e-08
14457	Gas7	growth arrest specific 7	91.3222	74.9485	-1.21847	1.73492e-86	4.7181e-84
110616	Atxn3	ataxin 3	5.20804	4.27598	-1.21797	4.12256e-06	3.35874e-05
19714	Rev3l	REV3-like, catalytic subunit of DNA polymerase zeta RAD54 like (S. cerevisiae)	4.75575	3.90549	-1.21771	3.97424e-09	5.28102e-08
12753	Clock	circadian locomotor output cycles kaput	9.17764	7.5427	-1.21676	3.20046e-11	5.51101e-10
217716	Mlh3	mutL homolog 3 (E coli)	5.44778	4.47751	-1.2167	1.0103e-05	7.54521e-05
16765	Stmn1	stathmin 1	713.387	586.379	-1.2166	5.57064e-115	2.6626e-112
243382	Ppm1k	protein phosphatase 1K (PP2C domain containing)	8.96168	7.36684	-1.21649	4.43836e-09	5.84848e-08
74513	Neto2	neuropilin (NRP) and tolloid (TLL)-like 2	17.1721	14.1178	-1.21635	2.00086e-15	5.22509e-14
70885	Ints10	integrator complex subunit 10	15.3582	12.6325	-1.21577	1.85312e-06	1.60512e-05
109264	Me3	malic enzyme 3, NADP(+)-dependent, mitochondrial	12.5462	10.3204	-1.21567	1.13527e-09	1.61757e-08
16337	Insr	insulin receptor	5.84681	4.81514	-1.21426	1.0845e-08	1.36628e-07
53861	Zranb2	zinc finger, RAN-binding domain containing 2	24.7915	20.4216	-1.21399	6.92382e-12	1.27284e-10
73473	Iws1	IWS1 homolog (S. cerevisiae)	3.37685	2.7822	-1.21374	1.14369e-05	8.44544e-05
67894	Fam45a	family with sequence similarity 45, member A	21.8646	18.0183	-1.21346	1.13899e-08	1.43035e-07
20614	Snap25	synaptosomal-associated protein 25	1108.24	913.542	-1.21313	0	0
109880	Braf	Braf transforming gene	14.2907	11.7811	-1.21302	2.02368e-21	7.95998e-20
27416	Abcc5	ATP-binding cassette, sub-family C (CFTR/MRP), member 5	19.0077	15.6913	-1.21136	1.29857e-17	4.16308e-16
241568	Lrrc4c	leucine rich repeat containing 4C	43.565	35.9742	-1.21101	8.91278e-22	3.58626e-20
232664	Ccdc136	coiled-coil domain containing 136	12.2589	10.1248	-1.21078	1.36045e-07	1.44501e-06
70430	Tbce	tubulin-specific chaperone E	14.8366	12.2548	-1.21068	1.05573e-05	7.851e-05
69632	Arhgef12	Rho guanine nucleotide exchange factor (GEF) 12	24.5329	20.267	-1.21049	5.32022e-32	3.57089e-30
13831	Epc1	enhancer of polycomb homolog 1 (Drosophila)	12.6273	10.4318	-1.21047	2.71788e-08	3.24275e-07
22042	Tfrc	transferrin receptor	17.5681	14.5152	-1.21032	8.395e-16	2.28301e-14
105522	Ankrd28	ankyrin repeat domain 28	9.36001	7.73466	-1.21014	1.11167e-08	1.39828e-07
29808	Mga	MAX gene associated	4.32427	3.57372	-1.21002	1.05432e-09	1.51042e-08
94190	Ophn1	oligophrenin 1	8.42696	6.96578	-1.20977	4.99006e-06	4.00551e-05
16531	Kcnma1	potassium large conductance calcium-activated channel, subfamily M, alpha member 1	14.5941	12.0644	-1.20969	1.77858e-11	3.13097e-10
320528	Vps13c	vacuolar protein sorting 13C (yeast)	2.93442	2.42579	-1.20968	1.19137e-05	8.76057e-05
11789	Apc	adenomatosis polyposis coli	27.4316	22.6804	-1.20949	3.17302e-48	3.60058e-46
24136	Zeb2	zinc finger E-box binding homeobox 2	11.4141	9.43724	-1.20947	5.03072e-16	1.38966e-14
214899	Kdm5a	lysine (K)-specific demethylase 5A	4.87677	4.03451	-1.20876	3.3835e-08	3.95318e-07
13435	Dnmt3a	DNA methyltransferase 3A	8.74155	7.23341	-1.2085	5.58684e-13	1.15797e-11
666173	Vps13b	vacuolar protein sorting 13B (yeast)	6.29669	5.21054	-1.20845	8.75916e-13	1.77126e-11
545622	Ptpn3	protein tyrosine phosphatase, non-receptor type 3	6.95972	5.76282	-1.20769	8.20518e-08	9.01884e-07
18536	Pcm1	pericentriolar material 1	15.5881	12.9081	-1.20762	2.82462e-20	1.04095e-18
26874	Abcd2	ATP-binding cassette, sub-family D (ALD), member 2	6.62043	5.48257	-1.20754	3.34624e-06	2.77353e-05
100039795	Ildr2	immunoglobulin-like domain containing receptor 2	17.1369	14.1958	-1.20718	5.7872e-21	2.22096e-19
244895	C230081A13Rik	RIKEN cDNA C230081A13 gene	5.28545	4.37892	-1.20702	4.06446e-09	5.39636e-08
76983	Scfd1	Sec1 family domain containing 1	13.6226	11.2882	-1.2068	8.7695e-06	6.64049e-05
23984	Pde10a	phosphodiesterase 10A	85.3521	70.7258	-1.2068	2.51956e-83	6.51492e-81
226151	Fam178a	family with sequence similarity 178, member A	4.49808	3.72769	-1.20667	1.14147e-05	8.43295e-05
68020	2810002N01Rik	RIKEN cDNA 2810002N01 gene	40.056	33.196	-1.20665	8.23272e-07	7.57612e-06
18786	Plaa	phospholipase A2, activating protein	5.65112	4.68504	-1.20621	1.27863e-06	1.1472e-05
108655	Foxp1	forkhead box P1	31.7626	26.3396	-1.20589	4.63564e-28	2.63964e-26
269587	Epb4.1	erythrocyte protein band 4.1	5.76403	4.78006	-1.20585	2.1805e-06	1.86412e-05
52348	Vps37a	vacuolar protein sorting 37A (yeast)	6.863	5.69507	-1.20508	1.69487e-07	1.78578e-06
70544	Tmem242	transmembrane protein 242	42.3154	35.1164	-1.20501	2.84052e-06	2.38443e-05
12419	Cbx5	chromobox 5	23.9885	19.9287	-1.20372	8.26564e-26	4.26059e-24
14167	Fgf12	fibroblast growth factor 12	58.0665	48.2467	-1.20353	5.58534e-25	2.72748e-23
26556	Homer1	homer homolog 1 (Drosophila)	25.0894	20.8475	-1.20347	1.55998e-16	4.54815e-15
17281	Fyco1	FYVE and coiled-coil domain containing 1	6.61212	5.4946	-1.20338	1.05407e-07	1.13643e-06
74570	Zkscan1	zinc finger with KRAB and SCAN domains 1	8.18277	6.8029	-1.20283	2.33896e-09	3.21363e-08
20442	St3gal1	ST3 beta-galactoside alpha-2,3-sialyltransferase 1	8.92205	7.41844	-1.20269	8.77204e-08	9.60843e-07
233532	Rsf1	remodeling and spacing factor 1	6.62203	5.50698	-1.20248	1.60769e-10	2.52319e-09
230393	BC057079	cDNA sequence BC057079	8.66514	7.20683	-1.20235	6.61952e-08	7.38922e-07
22370	Vtn	vitronectin	39.7053	33.0234	-1.20234	8.2158e-11	1.33321e-09
94109	Csmd1	CUB and Sushi multiple domains 1	4.97069	4.13507	-1.20208	6.26024e-11	1.03396e-09
28193	Reep3	receptor accessory protein 3	7.18911	5.98166	-1.20186	2.5805e-06	2.18126e-05
18949	Pnn	pinin	11.9166	9.91519	-1.20185	4.43692e-07	4.34951e-06
330908	Opcml	opioid binding protein/cell adhesion molecule-like	35.121	29.2249	-1.20175	4.38846e-30	2.7911e-28
26466	Zfp260	zinc finger protein 260	15.5083	12.9069	-1.20154	1.89608e-09	2.6234e-08
320538	Ubn2	ubinuclein 2	4.1945	3.49144	-1.20137	3.90766e-09	5.20131e-08
386753	Dbpht2	DNA binding protein with his-thr domain	19.552	16.2795	-1.20102	3.00778e-09	4.07925e-08
50790	Acsl4	acyl-CoA synthetase long-chain family member 4	20.6053	17.1585	-1.20088	6.29886e-16	1.72486e-14
68112	Sdccag3	serologically defined colon cancer antigen 3	30.3081	25.2468	-1.20047	2.0613e-10	3.19694e-09
228432	Ano3	anoctamin 3	18.3532	15.2884	-1.20046	5.43142e-08	6.15444e-07
56040	Rplp1	ribosomal protein, large, P1	1299.8	1082.89	-1.2003	1.38711e-59	2.0837e-57
74838	Naa15	N(alpha)-acetyltransferase 15, NatA auxiliary subunit	11.4455	9.53576	-1.20028	1.71427e-10	2.67714e-09
320495	Ipcef1	interaction protein for cytohesin exchange factors 1	12.4223	10.3532	-1.19985	5.16022e-11	8.59474e-10
72605	Car10	carbonic anhydrase 10	19.8881	16.5804	-1.1995	2.46424e-10	3.78466e-09
20269	Scn3a	sodium channel, voltage-gated, type III, alpha	6.45755	5.38361	-1.19948	8.57344e-09	1.09408e-07
17933	Myt1l	myelin transcription factor 1-like	48.4475	40.3921	-1.19943	1.91929e-43	1.85724e-41
380928	Lmo7	LIM domain only 7	25.8959	21.5916	-1.19935	1.34602e-22	5.7536e-21
52882	Rgs7bp	regulator of G-protein signalling 7 binding protein	55.892	46.6101	-1.19914	7.8694e-42	7.34462e-40
319478	Cxxc4	CXXC finger 4	8.33726	6.95348	-1.19901	2.42094e-06	2.05852e-05
320615	Dopey1	dopey family member 1	4.75923	3.97048	-1.19865	4.77466e-07	4.65168e-06
11658	Alcam	activated leukocyte cell adhesion molecule	77.3387	64.5262	-1.19856	1.52144e-49	1.76453e-47
14660	Gls	glutaminase	55.0134	45.9024	-1.19849	5.65746e-38	4.64766e-36
110876	Scn2a1	sodium channel, voltage-gated, type II, alpha 1	39.4073	32.8883	-1.19822	7.35018e-44	7.20089e-42
12298	Cacnb4	calcium channel, voltage-dependent, beta 4 subunit	24.5463	20.4908	-1.19792	1.81905e-26	9.69322e-25
226751	Cdc42bpa	CDC42 binding protein kinase alpha	35.8455	29.9243	-1.19787	8.65396e-38	7.07248e-36
56784	Ralgapa1	Ral GTPase activating protein, alpha subunit 1	16.7355	13.9719	-1.19779	8.59226e-19	2.94621e-17
20403	Itsn2	intersectin 2	5.93364	4.95814	-1.19675	9.67852e-06	7.26603e-05
19272	Ptprk	protein tyrosine phosphatase, receptor type, K	6.85883	5.73144	-1.1967	6.9141e-07	6.48757e-06
11735	Ank3	ankyrin 3, epithelial	39.3443	32.8799	-1.19661	3.16516e-46	3.41946e-44
226412	R3hdm1	R3H domain 1 (binds single-stranded nucleic acids)	46.7223	39.0601	-1.19617	2.34624e-29	1.42885e-27
20874	Slk	STE20-like kinase	17.8373	14.9178	-1.19571	3.36326e-17	1.03611e-15
230249	AI314180	expressed sequence AI314180	15.0028	12.5483	-1.19561	6.30066e-12	1.1637e-10
76007	Zmym2	zinc finger, MYM-type 2	15.8108	13.2279	-1.19526	1.14368e-14	2.83636e-13
78893	Cnot10	CCR4-NOT transcription complex, subunit 10	15.3958	12.8864	-1.19473	4.90748e-07	4.75757e-06
18183	Nrg3	neuregulin 3	10.3896	8.69682	-1.19464	1.51085e-06	1.3373e-05
14007	Celf2	CUGBP, Elav-like family member 2	62.0928	51.9815	-1.19452	1.16168e-66	2.10612e-64
14802	Gria4	glutamate receptor, ionotropic, AMPA4 (alpha 4)	13.4608	11.269	-1.1945	7.66334e-11	1.24612e-09
56055	Gtpbp2	GTP binding protein 2	13.8822	11.6277	-1.19389	3.2169e-06	2.67335e-05
320191	Hook3	hook homolog 3 (Drosophila)	5.42344	4.54271	-1.19388	5.70966e-10	8.45619e-09
19263	Ptprb	protein tyrosine phosphatase, receptor type, B	5.11053	4.28331	-1.19313	1.20715e-08	1.50995e-07
12326	Camk4	calcium/calmodulin-dependent protein kinase IV	25.6289	21.4853	-1.19286	5.05552e-38	4.17491e-36
13548	Dyrk1a	dual-specificity tyrosine-(Y)-phosphorylation regulated kinase 1a	13.901	11.6544	-1.19277	1.79417e-10	2.79363e-09
67581	Tbc1d23	TBC1 domain family, member 23	10.1129	8.48185	-1.1923	5.51104e-06	4.35936e-05
66091	Ndufa3	NADH dehydrogenase (ubiquinone) 1 alpha subcomplex, 3	380.783	319.37	-1.19229	3.56678e-15	9.26834e-14
170707	Usp48	ubiquitin specific peptidase 48	11.4794	9.63068	-1.19196	7.69782e-10	1.12216e-08
18711	Pikfyve	phosphoinositide kinase, FYVE finger containing	3.46572	2.90791	-1.19183	1.12072e-05	8.29912e-05
12660	Chka	choline kinase alpha	11.6986	9.81625	-1.19176	3.99502e-06	3.26495e-05
12168	Bmpr2	bone morphogenic protein receptor, type II (serine/threonine kinase)	11.9561	10.0352	-1.19142	3.63172e-06	2.9835e-05
78913	Ltn1	listerin E3 ubiquitin protein ligase 1	6.97145	5.85271	-1.19115	6.87458e-08	7.64149e-07
70796	Zdhhc1	zinc finger, DHHC domain containing 1	18.6512	15.659	-1.19109	7.26258e-06	5.58249e-05
74132	Rnf6	ring finger protein (C3H2C3 type) 6	13.9387	11.7051	-1.19083	6.67218e-07	6.27551e-06
20463	Cox7a2l	cytochrome c oxidase subunit VIIa polypeptide 2-like	137.999	115.908	-1.19059	2.74164e-17	8.58014e-16
233490	Crebzf	CREB/ATF bZIP transcription factor	7.26317	6.10182	-1.19033	5.37166e-06	4.26408e-05
224902	Safb2	scaffold attachment factor B2	12.0321	10.1094	-1.19018	5.06972e-06	4.05706e-05
244059	Chd2	chromodomain helicase DNA binding protein 2	6.71113	5.63916	-1.19009	6.21848e-08	6.99103e-07
231070	Insig1	insulin induced gene 1	21.3004	17.9	-1.18997	2.33322e-08	2.81145e-07
240283	Dmxl1	Dmx-like 1	5.16634	4.34166	-1.18994	1.21001e-08	1.51113e-07
12395	Runx1t1	runt-related transcription factor 1; translocated to, 1 (cyclin D-related)	7.77952	6.53948	-1.18962	4.56952e-06	3.69048e-05
108946	Zzz3	zinc finger, ZZ domain containing 3	5.61824	4.72285	-1.18959	2.12212e-06	1.81914e-05
71752	Gtf3c2	general transcription factor IIIC, polypeptide 2, beta	14.1753	11.9188	-1.18932	1.11951e-08	1.40702e-07
100910	Chpf2	chondroitin polymerizing factor 2	12.2524	10.3065	-1.18879	2.76566e-07	2.80172e-06
78757	Rictor	RPTOR independent companion of MTOR, complex 2	5.95849	5.01231	-1.18877	1.17565e-07	1.25804e-06
16568	Kif3a	kinesin family member 3A	39.7987	33.4916	-1.18832	3.8582e-26	2.02177e-24
21848	Trim24	tripartite motif-containing 24	10.2684	8.64232	-1.18816	3.66124e-06	3.00618e-05
240613	9930021J03Rik	RIKEN cDNA 9930021J03 gene	13.533	11.3916	-1.18798	5.51278e-13	1.14412e-11
20265	Scn1a	sodium channel, voltage-gated, type I, alpha	10.6712	8.98267	-1.18798	1.5871e-12	3.12135e-11
76459	Car12	carbonic anyhydrase 12	10.9789	9.24329	-1.18777	1.0494e-05	7.80765e-05
233726	Ipo7	importin 7	23.8376	20.0746	-1.18745	9.62974e-10	1.38966e-08
212285	Arap2	ArfGAP with RhoGAP domain, ankyrin repeat and PH domain 2	7.38135	6.21815	-1.18707	8.87324e-08	9.69236e-07
217232	Cdc27	cell division cycle 27	8.71772	7.34574	-1.18677	4.1416e-07	4.08029e-06
12662	Chm	choroidermia	12.3738	10.4279	-1.1866	5.0367e-09	6.59833e-08
330914	Arhgap32	Rho GTPase activating protein 32	42.6507	35.9634	-1.18595	3.81118e-54	4.96808e-52
238205	Lrfn5	leucine rich repeat and fibronectin type III domain containing 5	11.8654	10.0069	-1.18572	3.06122e-06	2.55339e-05
116838	Rims2	regulating synaptic membrane exocytosis 2	13.3682	11.2757	-1.18558	2.57338e-08	3.08904e-07
226525	Rasal2	RAS protein activator like 2	9.72161	8.19992	-1.18557	1.27704e-12	2.52733e-11
23893	Grem2	gremlin 2 homolog, cysteine knot superfamily (Xenopus laevis)	9.86629	8.32604	-1.18499	5.46278e-06	4.3277e-05
67490	1810074P20Rik	RIKEN cDNA 1810074P20 gene	8.84015	7.46106	-1.18484	5.0226e-06	4.02753e-05
208606	Rsrc2	arginine/serine-rich coiled-coil 2	11.7475	9.91903	-1.18434	1.81195e-07	1.89647e-06
230991	B930041F14Rik	RIKEN cDNA B930041F14 gene	21.0492	17.7773	-1.18405	1.88669e-06	1.63061e-05
235493	BC031353	cDNA sequence BC031353	12.5393	10.5935	-1.18367	2.15512e-07	2.22757e-06
107371	Exoc6	exocyst complex component 6	15.4794	13.0794	-1.18349	2.85828e-06	2.39552e-05
230235	6430704M03Rik	RIKEN cDNA 6430704M03 gene	28.9973	24.511	-1.18303	9.97058e-14	2.24666e-12
216190	Appl2	adaptor protein, phosphotyrosine interaction, PH domain and leucine zipper containing 2	15.9635	13.4976	-1.18269	1.80004e-06	1.56689e-05
232813	Shisa7	shisa homolog 7 (Xenopus laevis)	42.7467	36.1501	-1.18248	1.56319e-27	8.8058e-26
13006	Smc3	structural maintenance of chromosomes 3	15.8062	13.3712	-1.18211	1.12119e-09	1.60041e-08
109151	Chd9	chromodomain helicase DNA binding protein 9	5.13615	4.34796	-1.18128	8.63312e-08	9.46284e-07
77864	Ypel2	yippee-like 2 (Drosophila)	17.424	14.7509	-1.18121	2.17758e-09	3.00762e-08
20511	Slc1a2	solute carrier family 1 (glial high affinity glutamate transporter), member 2	250.943	212.457	-1.18115	3.51576e-249	4.62117e-246
66878	Riok3	RIO kinase 3 (yeast)	15.4671	13.0962	-1.18104	5.15348e-08	5.8437e-07
15254	Hint1	histidine triad nucleotide binding protein 1	205.151	173.72	-1.18092	2.03052e-12	3.93941e-11
22784	Slc30a3	solute carrier family 30 (zinc transporter), member 3	41.9902	35.5573	-1.18092	6.20778e-11	1.02637e-09
12874	Cpd	carboxypeptidase D	11.0471	9.36285	-1.17989	2.66046e-12	5.10504e-11
50926	Hnrpdl	heterogeneous nuclear ribonucleoprotein D-like	41.9237	35.5429	-1.17952	5.66566e-15	1.44136e-13
230316	Megf9	multiple EGF-like-domains 9	19.3124	16.3922	-1.17815	7.5052e-08	8.30151e-07
21356	Tapbp	TAP binding protein	17.1795	14.5822	-1.17812	6.37664e-06	4.97668e-05
54645	Gripap1	GRIP1 associated protein 1	27.7403	23.5475	-1.17806	7.22736e-10	1.05455e-08
19737	Rgs5	regulator of G-protein signaling 5	28.2491	23.9795	-1.17805	6.81274e-07	6.40389e-06
114893	Dcun1d1	DCN1, defective in cullin neddylation 1, domain containing 1 (S. cerevisiae)	11.2205	9.52668	-1.1778	7.58278e-07	7.03135e-06
18286	Odf2	outer dense fiber of sperm tails 2	13.4198	11.3959	-1.1776	3.68896e-07	3.67336e-06
22215	Ube3a	ubiquitin protein ligase E3A	11.2486	9.55224	-1.17759	1.54874e-06	1.36853e-05
230085	N28178	expressed sequence N28178	47.0667	39.9691	-1.17758	1.22516e-18	4.14688e-17
20482	Skil	SKI-like	10.4837	8.9097	-1.17666	1.50613e-08	1.86616e-07
19878	Rock2	Rho-associated coiled-coil containing protein kinase 2	29.2317	24.8463	-1.1765	2.28868e-25	1.14966e-23
330119	Adamts3	a disintegrin-like and metallopeptidase (reprolysin type) with thrombospondin type 1 motif, 3	9.18845	7.81083	-1.17637	9.14876e-08	9.95883e-07
105445	Dock9	dedicator of cytokinesis 9	13.492	11.4712	-1.17617	8.8916e-14	2.01216e-12
20273	Scn8a	sodium channel, voltage-gated, type VIII, alpha	28.3725	24.125	-1.17606	3.49288e-34	2.52721e-32
75965	Zdhhc20	zinc finger, DHHC domain containing 20	9.05335	7.69821	-1.17603	4.37574e-06	3.54305e-05
54608	Abhd2	abhydrolase domain containing 2	22.9145	19.4852	-1.17599	3.44882e-07	3.45825e-06
17260	Mef2c	myocyte enhancer factor 2C	49.7803	42.3442	-1.17561	4.13598e-38	3.43352e-36
67040	Ddx17	DEAD (Asp-Glu-Ala-Asp) box polypeptide 17	63.3724	53.9199	-1.17531	2.10414e-31	1.38864e-29
19655	Rbmx	RNA binding motif protein, X chromosome	22.902	19.4924	-1.17492	1.80408e-07	1.89075e-06
216618	Ccdc104	coiled-coil domain containing 104	63.808	54.3144	-1.17479	4.49156e-12	8.44403e-11
68197	Ndufc2	NADH dehydrogenase (ubiquinone) 1, subcomplex unknown, 2	156.945	133.621	-1.17456	1.05836e-10	1.69305e-09
11431	Acp1	acid phosphatase 1, soluble	24.4221	20.7987	-1.17421	1.63623e-09	2.27988e-08
399558	Flrt2	fibronectin leucine rich transmembrane protein 2	8.16953	6.95774	-1.17417	2.58582e-07	2.63817e-06
56637	Gsk3b	glycogen synthase kinase 3 beta	29.1741	24.876	-1.17278	2.80878e-23	1.24797e-21
231470	Fras1	Fraser syndrome 1 homolog (human)	3.07374	2.62205	-1.17227	2.1039e-06	1.80549e-05
22234	Ugcg	UDP-glucose ceramide glucosyltransferase	16.6317	14.1912	-1.17197	2.75502e-07	2.79273e-06
223527	Eny2	enhancer of yellow 2 homolog (Drosophila)	18.6373	15.9035	-1.1719	4.84896e-06	3.89621e-05
224617	Tbc1d24	TBC1 domain family, member 24	10.1569	8.66818	-1.17174	1.1284e-09	1.60925e-08
54196	Pabpn1	poly(A) binding protein, nuclear 1	69.9307	59.7011	-1.17135	5.30424e-14	1.22674e-12
66871	Cpne8	copine VIII	14.0396	11.9892	-1.17101	5.12492e-06	4.095e-05
69188	Mll5	myeloid/lymphoid or mixed-lineage leukemia 5	20.939	17.8856	-1.17072	6.72786e-15	1.70335e-13
218639	Arl15	ADP-ribosylation factor-like 15	19.801	16.9297	-1.1696	2.7149e-08	3.24164e-07
239393	Lrp12	low density lipoprotein-related protein 12	14.4414	12.349	-1.16944	8.07846e-07	7.45591e-06
53319	Nxf1	nuclear RNA export factor 1	24.6049	21.0436	-1.16923	1.7007e-06	1.48946e-05
170753	Zfp704	zinc finger protein 704	5.42003	4.63565	-1.16921	4.23052e-08	4.84942e-07
104263	Kdm3a	lysine (K)-specific demethylase 3A	11.2283	9.60516	-1.16898	1.60219e-06	1.41023e-05
18139	Zfml	zinc finger, matrin-like	14.3408	12.2683	-1.16893	3.24818e-10	4.93104e-09
269061	Cpsf7	cleavage and polyadenylation specific factor 7	19.5463	16.7226	-1.16886	3.25696e-08	3.82232e-07
19271	Ptprj	protein tyrosine phosphatase, receptor type, J	15.7952	13.5134	-1.16886	4.0635e-11	6.86227e-10
19055	Ppp3ca	protein phosphatase 3, catalytic subunit, alpha isoform	358.267	306.552	-1.1687	9.19622e-75	2.04299e-72
227541	Camk1d	calcium/calmodulin-dependent protein kinase ID	25.7758	22.0555	-1.16868	2.1284e-18	7.12765e-17
78334	Cdk19	cyclin-dependent kinase 19	11.0377	9.44665	-1.16843	5.85056e-07	5.58263e-06
19647	Rbbp6	retinoblastoma binding protein 6	18.0055	15.4106	-1.16839	1.06994e-11	1.92871e-10
26875	Pclo	piccolo (presynaptic cytomatrix protein)	15.7132	13.4504	-1.16823	7.38676e-30	4.64189e-28
235439	Herc1	hect (homologous to the E6-AP (UBE3A) carboxyl terminus) domain and RCC1 (CHC1)-like domain (RLD) 1	15.2805	13.0815	-1.1681	6.58166e-25	3.20409e-23
114142	Foxp2	forkhead box P2	15.0609	12.8947	-1.16799	1.50624e-09	2.10994e-08
20515	Slc20a1	solute carrier family 20, member 1	30.405	26.0398	-1.16764	1.07228e-10	1.71359e-09
64580	Ndst4	N-deacetylase/N-sulfotransferase (heparin glucosaminyl) 4	12.5158	10.7204	-1.16747	1.10327e-06	1.00068e-05
224997	Dlgap1	discs, large (Drosophila) homolog-associated protein 1	71.5873	61.3566	-1.16674	9.41436e-45	9.58017e-43
238276	Akap5	A kinase (PRKA) anchor protein 5	22.1944	19.0234	-1.16669	6.73356e-14	1.5348e-12
432530	Adcy1	adenylate cyclase 1	33.9019	29.0601	-1.16661	9.92804e-42	9.21147e-40
29809	Rabgap1l	RAB GTPase activating protein 1-like	22.313	19.1288	-1.16646	1.70796e-15	4.48994e-14
16978	Lrrfip1	leucine rich repeat (in FLII) interacting protein 1	12.616	10.8183	-1.16617	7.10694e-06	5.47352e-05
217265	Abca5	ATP-binding cassette, sub-family A (ABC1), member 5	5.18293	4.4446	-1.16612	1.19705e-05	8.79826e-05
20541	Slc8a1	solute carrier family 8 (sodium/calcium exchanger), member 1	13.5508	11.6225	-1.16591	8.395e-25	4.07429e-23
432508	Cpsf6	cleavage and polyadenylation specific factor 6	10.0485	8.61904	-1.16585	1.99158e-07	2.07759e-06
76895	Bicd2	bicaudal D homolog 2 (Drosophila)	10.2097	8.75743	-1.16584	2.80656e-07	2.83768e-06
108058	Camk2d	calcium/calmodulin-dependent protein kinase II, delta	37.1315	31.8532	-1.16571	5.96348e-16	1.63871e-14
26419	Mapk8	mitogen-activated protein kinase 8	19.1282	16.4132	-1.16541	2.22238e-12	4.29053e-11
67434	Ankrd33b	ankyrin repeat domain 33B	12.9923	11.1502	-1.16521	6.31138e-11	1.04131e-09
22770	Zhx1	zinc fingers and homeoboxes 1	16.6058	14.2516	-1.16519	4.14222e-09	5.47655e-08
74125	Armc8	armadillo repeat containing 8	20.3257	17.4498	-1.16481	3.79984e-10	5.71352e-09
238988	Erc2	ELKS/RAB6-interacting/CAST family member 2	33.7792	29.0005	-1.16478	9.61498e-21	3.63686e-19
50771	Atp9b	ATPase, class II, type 9B	8.59525	7.37962	-1.16473	6.86804e-06	5.31549e-05
19386	Ranbp2	RAN binding protein 2	10.6384	9.13853	-1.16412	3.47722e-11	5.92932e-10
545276	Gal3st3	galactose-3-O-sulfotransferase 3	28.1948	24.2487	-1.16273	9.9305e-07	9.06445e-06
83946	Phip	pleckstrin homology domain interacting protein	6.07379	5.22374	-1.16273	4.36782e-07	4.28976e-06
70747	Tspan2	tetraspanin 2	24.2159	20.8466	-1.16162	1.07947e-10	1.72332e-09
320492	A830018L16Rik	RIKEN cDNA A830018L16 gene	11.7362	10.108	-1.16108	9.71512e-09	1.22983e-07
320878	Mical2	microtubule associated monoxygenase, calponin and LIM domain containing 2	20.506	17.6618	-1.16104	1.12444e-13	2.51216e-12
268902	Robo2	roundabout homolog 2 (Drosophila)	10.5409	9.08124	-1.16074	7.9923e-10	1.1608e-08
217843	Unc79	unc-79 homolog (C. elegans)	10.4595	9.02008	-1.15958	7.39e-09	9.50754e-08
243272	Sbno1	sno, strawberry notch homolog 1 (Drosophila)	15.4462	13.322	-1.15945	2.72712e-14	6.52729e-13
22339	Vegfa	vascular endothelial growth factor A	14.9273	12.8749	-1.15941	5.02158e-06	4.02876e-05
56430	Clip1	CAP-GLY domain containing linker protein 1	19.854	17.1259	-1.1593	4.1128e-09	5.44678e-08
117198	Ivns1abp	influenza virus NS1A binding protein	58.5684	50.5277	-1.15914	1.62701e-18	5.48352e-17
76982	3110035E14Rik	RIKEN cDNA 3110035E14 gene	99.9065	86.2099	-1.15888	2.47146e-34	1.80474e-32
14365	Fzd3	frizzled homolog 3 (Drosophila)	14.6278	12.6225	-1.15887	1.50941e-17	4.81943e-16
13669	Eif3a	eukaryotic translation initiation factor 3, subunit A	27.1761	23.4559	-1.15861	3.98704e-13	8.37385e-12
263764	Creg2	cellular repressor of E1A-stimulated genes 2	20.2319	17.4647	-1.15844	3.50108e-12	6.63732e-11
66923	Pbrm1	polybromo 1	9.50955	8.21302	-1.15786	1.91375e-07	1.99904e-06
13841	Epha7	Eph receptor A7	14.391	12.4353	-1.15727	1.00359e-10	1.61033e-09
53379	Hnrnpa2b1	heterogeneous nuclear ribonucleoprotein A2/B1	37.7788	32.6454	-1.15725	7.6303e-15	1.92257e-13
628308	Gm14420	predicted gene 14420	12.6088	10.8962	-1.15717	1.77429e-06	1.54703e-05
269254	Setx	senataxin	5.96923	5.15891	-1.15707	3.86942e-07	3.83369e-06
64009	Syne1	synaptic nuclear envelope 1	42.4799	36.7246	-1.15671	1.81022e-39	1.55177e-37
319924	Apba1	amyloid beta (A4) precursor protein binding, family A, member 1	32.0229	27.6851	-1.15668	2.44326e-17	7.70751e-16
319586	Celf5	CUGBP, Elav-like family member 5	98.0232	84.7843	-1.15615	4.22136e-34	3.02652e-32
269180	Inpp4a	inositol polyphosphate-4-phosphatase, type I	30.0674	26.0141	-1.15581	3.92396e-14	9.2377e-13
217980	Larp4b	La ribonucleoprotein domain family, member 4B	14.1825	12.2712	-1.15575	1.70818e-06	1.49435e-05
277396	Klhl23	kelch-like 23 (Drosophila)	12.7873	11.0648	-1.15568	2.49194e-06	2.11092e-05
13209	Ddx6	DEAD (Asp-Glu-Ala-Asp) box polypeptide 6	23.0787	19.982	-1.15497	5.37034e-12	1.00126e-10
68215	Fam98b	family with sequence similarity 98, member B	30.2765	26.2221	-1.15462	6.92134e-06	5.35149e-05
67163	Ccdc47	coiled-coil domain containing 47	21.8823	18.9525	-1.15459	2.37616e-07	2.43846e-06
77531	Anks1b	ankyrin repeat and sterile alpha motif domain containing 1B	59.5279	51.5655	-1.15441	3.3826e-35	2.56508e-33
12801	Cnr1	cannabinoid receptor 1 (brain)	29.4615	25.5316	-1.15392	2.05684e-16	5.87727e-15
234353	Psd3	pleckstrin and Sec7 domain containing 3	39.4313	34.1763	-1.15376	4.75822e-35	3.54016e-33
432450	Nkain2	Na+/K+ transporting ATPase interacting 2	33.1065	28.7118	-1.15306	4.8597e-10	7.25185e-09
16800	Arhgef2	rho/rac guanine nucleotide exchange factor (GEF) 2	32.5653	28.2519	-1.15268	1.72098e-12	3.36369e-11
56298	Atl2	atlastin GTPase 2	23.2585	20.1876	-1.15212	2.98832e-08	3.53069e-07
76499	Clasp2	CLIP associating protein 2	44.0972	38.2799	-1.15197	2.75494e-23	1.2275e-21
56533	Rgs17	regulator of G-protein signaling 17	17.9663	15.5983	-1.15181	1.2888e-12	2.54741e-11
319996	Casc4	cancer susceptibility candidate 4	27.2469	23.659	-1.15165	6.35528e-10	9.3684e-09
78808	Stxbp5	syntaxin binding protein 5 (tomosyn)	14.0551	12.209	-1.15121	1.21966e-11	2.1861e-10
218333	BC018507	cDNA sequence BC018507	12.1624	10.5719	-1.15045	4.69692e-09	6.17886e-08
12010	B2m	beta-2 microglobulin	200.995	174.726	-1.15035	1.00625e-15	2.70847e-14
192167	Nlgn1	neuroligin 1	14.3107	12.4409	-1.15029	4.67096e-08	5.32719e-07
208618	Etl4	enhancer trap locus 4	11.1538	9.69718	-1.15021	3.27352e-08	3.8389e-07
19346	Rab6a	RAB6A, member RAS oncogene family	151.408	131.639	-1.15017	1.56667e-39	1.35775e-37
68097	Dynll2	dynein light chain LC8-type 2	265.156	230.538	-1.15016	4.3413e-45	4.50496e-43
56378	Arpc3	actin related protein 2/3 complex, subunit 3	136.961	119.085	-1.15011	2.78706e-10	4.24737e-09
22129	Ttc3	tetratricopeptide repeat domain 3	129.114	112.271	-1.15003	1.98039e-68	3.85637e-66
212880	Ddx46	DEAD (Asp-Glu-Ala-Asp) box polypeptide 46	13.4264	11.6759	-1.14993	2.02306e-07	2.10764e-06
269608	Plekhg5	pleckstrin homology domain containing, family G (with RhoGef domain) member 5	16.2825	14.1604	-1.14987	5.73884e-07	5.49598e-06
230895	Vps13d	vacuolar protein sorting 13 D (yeast)	7.52814	6.54745	-1.14978	4.37612e-09	5.77128e-08
381629	0610007C21Rik	RIKEN cDNA 0610007C21 gene	72.1609	62.7627	-1.14974	1.70487e-06	1.49229e-05
107589	Mylk	myosin, light polypeptide kinase	6.20572	5.39967	-1.14928	6.43672e-06	5.01861e-05
72567	Bclaf1	BCL2-associated transcription factor 1	25.7363	22.3941	-1.14924	2.51098e-12	4.82996e-11
11815	Apod	apolipoprotein D	80.9889	70.4753	-1.14918	2.78714e-13	5.93273e-12
94229	Slc4a10	solute carrier family 4, sodium bicarbonate cotransporter-like, member 10	32.6462	28.4101	-1.14911	4.75886e-17	1.44906e-15
224139	Golgb1	golgi autoantigen, golgin subfamily b, macrogolgin 1	10.2061	8.88357	-1.14887	3.0574e-09	4.14299e-08
74549	Mau2	MAU2 chromatid cohesion factor homolog (C. elegans)	16.0555	13.9756	-1.14882	2.54826e-07	2.60322e-06
72795	Ttc19	tetratricopeptide repeat domain 19	19.5268	17.007	-1.14816	9.11078e-07	8.35005e-06
433938	Mn1	meningioma 1	12.327	10.7367	-1.14811	3.82066e-06	3.13219e-05
231051	Mll3	myeloid/lymphoid or mixed-lineage leukemia 3	5.36131	4.67181	-1.14759	8.10282e-08	8.92498e-07
231125	Zfyve28	zinc finger, FYVE domain containing 28	14.3077	12.4689	-1.14747	9.23114e-06	6.95333e-05
107823	Whsc1	Wolf-Hirschhorn syndrome candidate 1 (human)	9.12838	7.95561	-1.14741	1.50347e-06	1.33151e-05
213006	Mfsd4	major facilitator superfamily domain containing 4	16.3772	14.2805	-1.14682	2.03732e-07	2.1197e-06
12287	Cacna1b	calcium channel, voltage-dependent, N type, alpha 1B subunit	12.0791	10.533	-1.14679	7.39874e-08	8.1895e-07
11855	Arhgap5	Rho GTPase activating protein 5	22.5503	19.6646	-1.14675	7.02596e-10	1.02897e-08
269994	Gsg1l	GSG1-like	24.6488	21.4961	-1.14666	2.93068e-08	3.473e-07
224792	Gpr116	G protein-coupled receptor 116	7.44508	6.4933	-1.14658	7.09848e-06	5.46968e-05
21974	Top2b	topoisomerase (DNA) II beta	18.0836	15.774	-1.14642	1.00257e-09	1.44285e-08
19242	Ptn	pleiotrophin	88.2707	76.9994	-1.14638	1.09045e-15	2.9152e-14
23966	Odz4	odd Oz/ten-m homolog 4 (Drosophila)	13.1547	11.4776	-1.14613	9.0418e-11	1.46273e-09
76965	Slitrk1	SLIT and NTRK-like family, member 1	19.3124	16.8525	-1.14596	6.22314e-08	6.98631e-07
70297	Gcc2	GRIP and coiled-coil domain containing 2	12.0177	10.4874	-1.14591	3.79294e-07	3.76738e-06
16001	Igf1r	insulin-like growth factor I receptor	7.78276	6.79303	-1.1457	5.8335e-07	5.56972e-06
72972	Gcap14	granule cell antiserum positive 14	18.758	16.3732	-1.14565	1.8906e-11	3.31706e-10
14083	Ptk2	PTK2 protein tyrosine kinase 2	22.934	20.0191	-1.1456	7.68636e-09	9.87272e-08
16975	Lrp8	low density lipoprotein receptor-related protein 8, apolipoprotein e receptor	8.54774	7.46231	-1.14545	2.6292e-06	2.2153e-05
99633	Lphn2	latrophilin 2	11.1589	9.74266	-1.14537	2.01866e-06	1.73611e-05
19385	Ranbp1	RAN binding protein 1	85.3242	74.5153	-1.14506	3.0393e-06	2.53779e-05
219181	Akap11	A kinase (PRKA) anchor protein 11	36.8215	32.1666	-1.14471	8.67564e-27	4.70244e-25
64176	Sv2b	synaptic vesicle glycoprotein 2 b	61.8235	54.009	-1.14469	3.73194e-29	2.23817e-27
229279	Hnrnpa3	heterogeneous nuclear ribonucleoprotein A3	42.7121	37.339	-1.1439	1.0017e-18	3.40512e-17
59026	Huwe1	HECT, UBA and WWE domain containing 1	30.6937	26.8354	-1.14378	3.62368e-30	2.31402e-28
11487	Adam10	a disintegrin and metallopeptidase domain 10	17.3434	15.1639	-1.14373	9.00282e-07	8.2559e-06
30944	Zfp354c	zinc finger protein 354C	10.1726	8.89542	-1.14358	8.89738e-06	6.73086e-05
231876	Lmtk2	lemur tyrosine kinase 2	18.1931	15.9133	-1.14327	1.48158e-10	2.32991e-09
74998	Rab11fip2	RAB11 family interacting protein 2 (class I)	17.0005	14.8779	-1.14267	1.97163e-08	2.39588e-07
245684	Cnksr2	connector enhancer of kinase suppressor of Ras 2	39.8749	34.8975	-1.14263	3.68234e-16	1.02981e-14
101476	Plekha1	pleckstrin homology domain containing, family A (phosphoinositide binding specific) member 1	19.2716	16.8746	-1.14205	6.77724e-06	5.25036e-05
140904	Caln1	calneuron 1	56.454	49.4462	-1.14173	9.05458e-11	1.4633e-09
69981	Tmem30a	transmembrane protein 30A	82.064	71.8972	-1.14141	2.86964e-23	1.27143e-21
16709	Ktn1	kinectin 1	12.2293	10.7143	-1.1414	1.06332e-05	7.8963e-05
228033	Atp5g3	ATP synthase, H+ transporting, mitochondrial F0 complex, subunit C3 (subunit 9)	170.987	149.805	-1.1414	2.40392e-08	2.89222e-07
18213	Ntrk3	neurotrophic tyrosine kinase, receptor, type 3	21.6451	18.9772	-1.14059	1.28211e-06	1.14902e-05
75785	Klhl24	kelch-like 24 (Drosophila)	9.86151	8.64634	-1.14054	1.12217e-05	8.30594e-05
68652	Tab2	TGF-beta activated kinase 1/MAP3K7 binding protein 2	22.8203	20.024	-1.13965	6.77492e-08	7.53602e-07
22019	Tpp2	tripeptidyl peptidase II	13.9558	12.2489	-1.13935	4.10868e-06	3.35262e-05
14544	Gda	guanine deaminase	59.3046	52.0579	-1.1392	4.52476e-24	2.09909e-22
103573	Xpo1	exportin 1, CRM1 homolog (yeast)	11.9234	10.4682	-1.13902	9.5223e-06	7.16239e-05
268980	Strn	striatin, calmodulin binding protein	27.3579	24.0269	-1.13864	6.30648e-08	7.0698e-07
54216	Pcdh7	protocadherin 7	11.4084	10.0215	-1.13839	9.84512e-08	1.068e-06
28042	Ept1	ethanolaminephosphotransferase 1 (CDP-ethanolamine-specific)	10.2332	8.99225	-1.13801	9.40352e-06	7.0798e-05
269401	Znf512b	zinc finger protein 512B	10.8397	9.52702	-1.13778	1.17311e-05	8.63839e-05
54189	Rabep1	rabaptin, RAB GTPase binding effector protein 1	22.6822	19.9369	-1.1377	2.43216e-09	3.33297e-08
18823	Plp1	proteolipid protein (myelin) 1	339.951	298.848	-1.13754	6.73458e-57	9.31794e-55
18099	Nlk	nemo like kinase	17.2743	15.1866	-1.13747	1.85508e-06	1.60594e-05
227800	Rabgap1	RAB GTPase activating protein 1	18.4403	16.2139	-1.13731	2.86556e-07	2.89548e-06
76055	Mgea5	meningioma expressed antigen 5 (hyaluronidase)	34.4182	30.272	-1.13697	4.5083e-12	8.46541e-11
18481	Pak3	p21 protein (Cdc42/Rac)-activated kinase 3	22.6445	19.9206	-1.13674	4.23288e-13	8.8548e-12
14545	Gdap1	ganglioside-induced differentiation-associated-protein 1	25.8703	22.7602	-1.13665	1.67167e-08	2.05034e-07
19317	Qk	quaking	44.4232	39.0847	-1.13659	2.9451e-17	9.1443e-16
208151	Tmem132b	transmembrane protein 132B	20.743	18.2508	-1.13655	1.05466e-12	2.11106e-11
70974	Pgm2l1	phosphoglucomutase 2-like 1	34.4866	30.3444	-1.13651	1.07559e-23	4.90328e-22
51796	Srrm1	serine/arginine repetitive matrix 1	33.0225	29.0632	-1.13623	1.62572e-09	2.26725e-08
234214	Sorbs2	sorbin and SH3 domain containing 2	23.371	20.5764	-1.13582	3.1741e-11	5.47758e-10
231760	Rimbp2	RIMS binding protein 2	18.5533	16.3348	-1.13581	5.39722e-06	4.28006e-05
13518	Dst	dystonin	13.829	12.1762	-1.13574	2.60276e-22	1.0832e-20
108857	Ankhd1	ankyrin repeat and KH domain containing 1	7.69456	6.77529	-1.13568	1.0075e-05	7.53142e-05
228960	Stx16	syntaxin 16	19.3776	17.0634	-1.13563	9.96684e-07	9.09236e-06
227632	Kcnt1	potassium channel, subfamily T, member 1	17.901	15.7642	-1.13555	1.92752e-08	2.3477e-07
20451	St8sia3	ST8 alpha-N-acetyl-neuraminide alpha-2,8-sialyltransferase 3	62.2784	54.8566	-1.1353	1.58626e-24	7.58184e-23
320840	Negr1	neuronal growth regulator 1	62.9996	55.4985	-1.13516	8.181e-23	3.53531e-21
217480	Dgkb	diacylglycerol kinase, beta	54.7452	48.2447	-1.13474	3.23004e-21	1.25486e-19
12725	Clcn3	chloride channel 3	28.3118	24.9507	-1.13471	2.34792e-11	4.08761e-10
75089	Uhrf1bp1l	UHRF1 (ICBP90) binding protein 1-like	16.3931	14.4521	-1.1343	1.66658e-08	2.04886e-07
212518	Sprn	shadow of prion protein	67.3252	59.3662	-1.13407	1.61949e-16	4.70428e-15
76132	6230409E13Rik	RIKEN cDNA 6230409E13 gene	10.8069	9.53197	-1.13376	1.0546e-07	1.13622e-06
223989	Marf1	meiosis arrest female 1	14.3646	12.6717	-1.13359	1.38317e-06	1.23537e-05
56013	Srcin1	SRC kinase signaling inhibitor 1	53.2658	46.9919	-1.13351	5.44886e-23	2.37417e-21
18193	Nsd1	nuclear receptor-binding SET-domain protein 1	13.4956	11.9098	-1.13315	1.60095e-11	2.83728e-10
13589	Mapre1	microtubule-associated protein, RP/EB family, member 1	12.8301	11.3278	-1.13262	4.49292e-07	4.39893e-06
11990	Atrn	attractin	27.5256	24.3126	-1.13215	1.68273e-16	4.86111e-15
226856	Lpgat1	lysophosphatidylglycerol acyltransferase 1	29.2709	25.8542	-1.13215	1.36586e-14	3.3662e-13
241520	Fam171b	family with sequence similarity 171, member B	78.4087	69.2706	-1.13192	7.38796e-17	2.21962e-15
14800	Gria2	glutamate receptor, ionotropic, AMPA2 (alpha 2)	67.057	59.2427	-1.1319	3.40936e-32	2.30798e-30
215690	Nav1	neuron navigator 1	12.6771	11.2019	-1.1317	2.3584e-10	3.63983e-09
20402	Zfp106	zinc finger protein 106	31.2941	27.6594	-1.13141	1.3383e-16	3.91632e-15
16648	Kpna3	karyopherin (importin) alpha 3	23.8667	21.0962	-1.13133	5.77942e-08	6.53e-07
72961	Slc17a7	solute carrier family 17 (sodium-dependent inorganic phosphate cotransporter), member 7	317.315	280.483	-1.13132	2.85862e-70	5.70747e-68
18514	Pbx1	pre B cell leukemia homeobox 1	43.2629	38.2425	-1.13128	6.63142e-18	2.15665e-16
70354	Secisbp2l	SECIS binding protein 2-like	20.0874	17.7608	-1.131	2.68994e-10	4.11128e-09
74164	Nfx1	nuclear transcription factor, X-box binding 1	19.5368	17.2844	-1.13031	1.91368e-06	1.65032e-05
214968	Sema6d	sema domain, transmembrane domain (TM), and cytoplasmic domain, (semaphorin) 6D	15.0333	13.3027	-1.1301	7.5309e-07	6.99146e-06
73998	Herc3	hect domain and RLD 3	23.9658	21.2178	-1.12952	1.64725e-08	2.02668e-07
242667	Dlgap3	discs, large (Drosophila) homolog-associated protein 3	105.707	93.5864	-1.12951	4.97788e-23	2.17496e-21
11603	Agrn	agrin	18.4926	16.3725	-1.12949	1.67314e-08	2.05054e-07
93871	Brwd1	bromodomain and WD repeat domain containing 1	10.3013	9.12439	-1.12899	1.20664e-06	1.08694e-05
75409	Slitrk5	SLIT and NTRK-like family, member 5	19.4523	17.2303	-1.12896	6.41192e-07	6.05963e-06
101739	Psip1	PC4 and SFRS1 interacting protein 1	57.7869	51.203	-1.12858	6.27168e-13	1.29143e-11
17258	Mef2a	myocyte enhancer factor 2A	27.0555	23.9758	-1.12845	1.82394e-06	1.5842e-05
12661	Chl1	cell adhesion molecule with homology to L1CAM	14.7394	13.0644	-1.12821	4.79122e-09	6.29242e-08
20185	Ncor1	nuclear receptor co-repressor 1	34.0443	30.1805	-1.12802	2.6466e-17	8.29917e-16
74182	Gpcpd1	glycerophosphocholine phosphodiesterase GDE1 homolog (S. cerevisiae)	25.5643	22.679	-1.12722	3.49158e-08	4.06741e-07
93961	B3galt5	UDP-Gal:betaGlcNAc beta 1,3-galactosyltransferase, polypeptide 5	15.2288	13.5104	-1.12719	1.0211e-05	7.62225e-05
170791	Rbm39	RNA binding motif protein 39	47.6033	42.2352	-1.1271	2.0796e-09	2.87481e-08
93686	Rbfox2	RNA binding protein, fox-1 homolog (C. elegans) 2	38.4148	34.0863	-1.12699	1.46623e-14	3.6023e-13
210274	Shank2	SH3/ankyrin domain gene 2	16.0365	14.2305	-1.12691	6.44016e-06	5.01881e-05
399548	Scn4b	sodium channel, type IV, beta	80.3325	71.294	-1.12678	5.59594e-18	1.83503e-16
56070	Tcerg1	transcription elongation regulator 1 (CA150)	18.9821	16.8473	-1.12671	1.02117e-06	9.2942e-06
330814	Lphn1	latrophilin 1	80.9636	71.8757	-1.12644	3.66928e-36	2.87938e-34
51810	Hnrnpu	heterogeneous nuclear ribonucleoprotein U	58.5038	51.9469	-1.12622	2.46004e-13	5.2864e-12
383295	Ypel5	yippee-like 5 (Drosophila)	37.9397	33.6953	-1.12596	1.86248e-07	1.94678e-06
268566	Gphn	gephyrin	29.0395	25.7942	-1.12581	5.81544e-07	5.55584e-06
71306	Mfap3l	microfibrillar-associated protein 3-like	10.67	9.47814	-1.12575	8.72646e-06	6.61425e-05
67295	Rab3c	RAB3C, member RAS oncogene family	48.3281	42.9324	-1.12568	1.72666e-23	7.7813e-22
74100	Arpp21	cyclic AMP-regulated phosphoprotein, 21	354.905	315.291	-1.12564	3.47762e-65	5.96223e-63
70790	Ubr5	ubiquitin protein ligase E3 component n-recognin 5	17.2164	15.2952	-1.1256	1.17127e-10	1.86046e-09
18002	Nedd8	neural precursor cell expressed, developmentally down-regulated gene 8	220.119	195.623	-1.12522	1.00302e-07	1.08509e-06
239667	Dip2b	DIP2 disco-interacting protein 2 homolog B (Drosophila)	10.0721	8.9522	-1.12509	7.32196e-06	5.62265e-05
12424	Cck	cholecystokinin	310.833	276.331	-1.12486	4.8086e-16	1.33297e-14
433904	Ociad2	OCIA domain containing 2	51.8341	46.0883	-1.12467	1.33723e-07	1.42226e-06
235380	Dmxl2	Dmx-like 2	22.3567	19.8819	-1.12448	1.14701e-15	3.06121e-14
50876	Tmod2	tropomodulin 2	50.3472	44.7746	-1.12446	8.42598e-30	5.27393e-28
54725	Cadm1	cell adhesion molecule 1	46.0473	40.9583	-1.12425	7.32504e-11	1.19357e-09
19328	Rab12	RAB12, member RAS oncogene family	53.5108	47.5997	-1.12418	2.61884e-07	2.66669e-06
52822	Rufy3	RUN and FYVE domain containing 3	49.1063	43.6938	-1.12387	1.24249e-12	2.46823e-11
76719	Kansl1	KAT8 regulatory NSL complex subunit 1	17.8964	15.9271	-1.12364	2.11208e-06	1.81152e-05
14319	Fth1	ferritin heavy chain 1	2597.36	2311.75	-1.12355	8.2308e-93	2.59649e-90
23792	Adam23	a disintegrin and metallopeptidase domain 23	24.9571	22.2156	-1.12341	3.70914e-10	5.5878e-09
140740	Sec63	SEC63-like (S. cerevisiae)	13.1321	11.6923	-1.12314	3.39714e-06	2.80981e-05
207304	Hectd1	HECT domain containing 1	17.7742	15.827	-1.12303	1.06358e-09	1.52093e-08
74996	Usp47	ubiquitin specific peptidase 47	15.0341	13.3873	-1.12302	5.04252e-06	4.03734e-05
73274	Gpbp1	GC-rich promoter binding protein 1	22.6894	20.2065	-1.12287	3.61798e-06	2.97376e-05
59025	Usp14	ubiquitin specific peptidase 14	26.8191	23.8962	-1.12232	1.0536e-07	1.13669e-06
93734	Mpv17l	Mpv17 transgene, kidney disease mutant-like	25.7153	22.9173	-1.12209	3.9103e-06	3.20068e-05
15531	Ndst1	N-deacetylase/N-sulfotransferase (heparan glucosaminyl) 1	18.2709	16.284	-1.12201	6.11096e-07	5.81352e-06
20604	Sst	somatostatin	548.693	489.32	-1.12134	4.65832e-16	1.29359e-14
243725	Ppp1r9a	protein phosphatase 1, regulatory (inhibitor) subunit 9A	46.9209	41.8453	-1.12129	2.74212e-24	1.28725e-22
268859	Rbfox1	RNA binding protein, fox-1 homolog (C. elegans) 1	83.7197	74.6637	-1.12129	7.59936e-23	3.29299e-21
11829	Aqp4	aquaporin 4	25.9228	23.1192	-1.12127	1.61569e-08	1.99408e-07
15204	Herc2	hect (homologous to the E6-AP (UBE3A) carboxyl terminus) domain and RCC1 (CHC1)-like domain (RLD) 2	14.1752	12.6425	-1.12123	9.118e-13	1.83676e-11
109284	C030046I01Rik	RIKEN cDNA C030046I01 gene	197.768	176.416	-1.12104	1.04591e-17	3.37365e-16
67952	Tomm20	translocase of outer mitochondrial membrane 20 homolog (yeast)	206.265	184.027	-1.12084	3.05852e-11	5.2839e-10
20817	Srpk2	serine/arginine-rich protein specific kinase 2	32.8321	29.2933	-1.1208	1.70936e-12	3.34513e-11
213582	Mtap9	microtubule-associated protein 9	25.1197	22.4322	-1.1198	2.76548e-09	3.76683e-08
70155	Ogfrl1	opioid growth factor receptor-like 1	32.3723	28.9129	-1.11965	3.4548e-09	4.62978e-08
18189	Nrxn1	neurexin I	48.359	43.1956	-1.11953	2.4502e-25	1.22301e-23
232341	Wnk1	WNK lysine deficient protein kinase 1	23.1768	20.7078	-1.11923	7.52682e-13	1.54183e-11
76302	Pcnp	PEST proteolytic signal containing nuclear protein	72.5438	64.8393	-1.11882	4.18288e-10	6.28348e-09
15273	Hivep2	human immunodeficiency virus type I enhancer binding protein 2	24.9764	22.3394	-1.11804	4.63126e-14	1.08381e-12
56354	Dnajc7	DnaJ (Hsp40) homolog, subfamily C, member 7	54.562	48.8039	-1.11798	3.3473e-08	3.9196e-07
13427	Dync1i2	dynein cytoplasmic 1 intermediate chain 2	51.7557	46.2972	-1.1179	6.0671e-09	7.87624e-08
320129	Adrbk2	adrenergic receptor kinase, beta 2	14.9628	13.3861	-1.11778	1.68437e-06	1.47762e-05
320360	Ric3	resistance to inhibitors of cholinesterase 3 homolog (C. elegans)	17.2368	15.4224	-1.11765	7.07422e-06	5.45632e-05
110809	Srsf1	serine/arginine-rich splicing factor 1	17.9611	16.074	-1.1174	4.5603e-06	3.68681e-05
14395	Gabra2	gamma-aminobutyric acid (GABA) A receptor, subunit alpha 2	46.5394	41.6639	-1.11702	1.08678e-06	9.86297e-06
56839	Lgi1	leucine-rich repeat LGI family, member 1	50.3572	45.0861	-1.11691	1.58395e-11	2.81031e-10
243743	Plxna4	plexin A4	11.5555	10.353	-1.11615	4.15418e-08	4.77231e-07
11980	Atp8a1	ATPase, aminophospholipid transporter (APLT), class I, type 8A, member 1	29.687	26.6049	-1.11585	7.25768e-13	1.48863e-11
269774	Aak1	AP2 associated kinase 1	20.9612	18.791	-1.11549	4.58224e-22	1.89203e-20
226251	Ablim1	actin-binding LIM protein 1	15.2753	13.6944	-1.11544	2.25426e-06	1.92509e-05
13823	Epb4.1l3	erythrocyte protein band 4.1-like 3	40.4528	36.2729	-1.11523	1.603e-08	1.97996e-07
108989	Tpr	translocated promoter region	19.7484	17.7079	-1.11523	2.1258e-08	2.57529e-07
231570	A830010M20Rik	RIKEN cDNA A830010M20 gene	15.589	13.9804	-1.11506	5.04244e-07	4.87941e-06
18573	Pde1a	phosphodiesterase 1A, calmodulin-dependent	55.1605	49.4759	-1.1149	1.17923e-14	2.91536e-13
80297	Spnb4	spectrin beta 4	18.3572	16.4659	-1.11486	3.49562e-09	4.68051e-08
16981	Lrrn3	leucine rich repeat protein 3, neuronal	42.5214	38.1415	-1.11483	2.3445e-07	2.41068e-06
14815	Nr3c1	nuclear receptor subfamily 3, group C, member 1	15.7481	14.1274	-1.11472	2.1396e-06	1.83313e-05
78830	Slc25a12	solute carrier family 25 (mitochondrial carrier, Aralar), member 12	67.0263	60.1437	-1.11444	2.37966e-10	3.66905e-09
17356	Mllt4	myeloid/lymphoid or mixed-lineage leukemia (trithorax homolog, Drosophila); translocated to, 4	12.7045	11.4021	-1.11422	1.02806e-05	7.66695e-05
18754	Prkce	protein kinase C, epsilon	92.3569	82.9016	-1.11405	5.41268e-30	3.42868e-28
13175	Dclk1	doublecortin-like kinase 1	131.151	117.732	-1.11398	3.53072e-51	4.28385e-49
18015	Nf1	neurofibromatosis 1	9.68356	8.69772	-1.11334	7.43786e-06	5.70887e-05
24061	Smc1a	structural maintenance of chromosomes 1A	23.4258	21.0461	-1.11307	1.24738e-05	9.12569e-05
18708	Pik3r1	phosphatidylinositol 3-kinase, regulatory subunit, polypeptide 1 (p85 alpha)	15.4978	13.9274	-1.11276	7.4908e-06	5.74392e-05
67979	Atad1	ATPase family, AAA domain containing 1	44.5829	40.0683	-1.11267	2.42348e-07	2.48379e-06
319504	Nrcam	neuron-glia-CAM-related cell adhesion molecule	43.0246	38.6696	-1.11262	2.55398e-17	8.0407e-16
26422	Nbea	neurobeachin	31.442	28.2668	-1.11233	8.09038e-17	2.41685e-15
[truncated: 174 more rows]
